# Supplementary material for: Reference values for wrist-worn accelerometer physical activity metrics in England children and adolescents
Source: Int J Behav Nutr Phys Act. 2023 Mar 25;20:35. doi: 10.1186/s12966-023-01435-z (PMC10039565; doi:10.1186/s12966-023-01435-z)
Supplement: Supplementary file 1 — Additional file 1. Example GGIR config file listing of arguments and parameters used in the GGIR accelerometer data processing. [file 12966_2023_1435_MOESM1_ESM.csv]

argument	value	context
GGIR_version	Could not retrieve GGIR version	not applicable
R_version	R version 4.1.2 (2021-11-01)	not applicable
config_file_in_outputdir	E:/pooledIPD/OUTPUT_PA/Y4&5_weekday/Y5/Waterloo&PL/output_Waterloo&PL/config.csv	General parameters
datadir	E:/pooledIPD/OUTPUT_PA/Y4&5_weekday/Y5/Waterloo&PL	General parameters
do.report	2	General parameters
f0	1	General parameters
f1	1000	General parameters
GGIRversion	2.6-0	General parameters
mode	2	General parameters
outputdir	E:/pooledIPD/OUTPUT_PA/Y4&5_weekday/Y5/Waterloo&PL	General parameters
studyname	Waterloo&PL	General parameters
qwindow	c(7.06,21.58)	params_247
qlevels	c(0.667049368541906,0.173363949483352,0.31113662456946,0.448909299655568,0.586681974741676,0.724454649827784,0.862227324913892,0.931113662456946,0.94833524684271,0.965556831228473,0.977037887485649,0.982778415614237,0.988518943742824,0.994259471871412,0.997703788748565,0.998851894374282)	params_247
qwindow_dateformat	%d-%m-%Y	params_247
ilevels	c(0,1,2,3,4,5,6,7,8,9,10,15,20,25,30,35,40,45,50,55,60,65,70,75,80,85,90,95,100,125,150,175,200,225,250,275,300,325,350,375,400,425,450,475,500,525,550,575,600,625,650,675,700,725,750,775,800,825,850,875,900,925,950,975,1000,1100,1200,1300,1400,1500,1600,1700,1800,1900,2000,8000)	params_247
IVIS_windowsize_minutes	60	params_247
IVIS_epochsize_seconds	c()	params_247
IVIS.activity.metric	2	params_247
qM5L5	c(0.1,0.25,0.5,0.75,0.9)	params_247
MX.ig.min.dur	1	params_247
M5L5res	10	params_247
winhr	c(1,5,10)	params_247
iglevels	c(0,25,50,75,100,125,150,175,200,225,250,275,300,325,350,375,400,425,450,475,500,525,550,575,600,625,650,675,700,725,750,775,800,825,850,875,900,925,950,975,1000,1025,1050,1075,1100,1125,1150,1175,1200,1225,1250,1275,1300,1325,1350,1375,1400,1425,1450,1475,1500,1525,1550,1575,1600,1625,1650,1675,1700,1725,1750,1775,1800,1825,1850,1875,1900,1925,1950,1975,2000,2025,2050,2075,2100,2125,2150,2175,22…	params_247
LUXthresholds	c(0,100,500,1000,3000,5000,10000)	params_247
LUX_cal_constant	c()	params_247
LUX_cal_exponent	c()	params_247
LUX_day_segments	c()	params_247
window.summary.size	10	params_247
L5M5window	c(0,24)	params_247
excludefirstlast.part5	FALSE	params_247
minimum_MM_length.part5	23	params_247
excludefirst.part4	FALSE	params_247
excludelast.part4	FALSE	params_247
max_calendar_days	0	params_247
includedaycrit	10	params_cleaning
ndayswindow	7	params_cleaning
selectdaysfile	c()	params_cleaning
strategy	2	params_cleaning
maxdur	10	params_cleaning
hrs.del.start	0	params_cleaning
hrs.del.end	0	params_cleaning
includedaycrit.part5	0.666666667	params_cleaning
excludefirstlast.part5	FALSE	params_cleaning
TimeSegments2ZeroFile	c()	params_cleaning
do.imp	TRUE	params_cleaning
data_cleaning_file	c()	params_cleaning
minimum_MM_length.part5	23	params_cleaning
excludefirstlast	TRUE	params_cleaning
includenightcrit	16	params_cleaning
excludefirst.part4	FALSE	params_cleaning
excludelast.part4	FALSE	params_cleaning
max_calendar_days	0	params_cleaning
overwrite	FALSE	params_general
acc.metric	ENMO	params_general
maxNcores	c()	params_general
print.filename	TRUE	params_general
do.parallel	TRUE	params_general
windowsizes	c(1,900,3600)	params_general
desiredtz		params_general
configtz	c()	params_general
idloc	2	params_general
dayborder	0	params_general
part5_agg2_60seconds	TRUE	params_general
sensor.location	wrist	params_general
do.anglex	FALSE	params_metrics
do.angley	FALSE	params_metrics
do.anglez	TRUE	params_metrics
do.zcx	FALSE	params_metrics
do.zcy	FALSE	params_metrics
do.zcz	FALSE	params_metrics
do.enmo	TRUE	params_metrics
do.lfenmo	FALSE	params_metrics
do.en	FALSE	params_metrics
do.mad	TRUE	params_metrics
do.enmoa	FALSE	params_metrics
do.roll_med_acc_x	FALSE	params_metrics
do.roll_med_acc_y	FALSE	params_metrics
do.roll_med_acc_z	FALSE	params_metrics
do.dev_roll_med_acc_x	FALSE	params_metrics
do.dev_roll_med_acc_y	FALSE	params_metrics
do.dev_roll_med_acc_z	FALSE	params_metrics
do.bfen	FALSE	params_metrics
do.hfen	FALSE	params_metrics
do.hfenplus	FALSE	params_metrics
do.lfen	FALSE	params_metrics
do.lfx	FALSE	params_metrics
do.lfy	FALSE	params_metrics
do.lfz	FALSE	params_metrics
do.hfx	FALSE	params_metrics
do.hfy	FALSE	params_metrics
do.hfz	FALSE	params_metrics
do.bfx	FALSE	params_metrics
do.bfy	FALSE	params_metrics
do.bfz	FALSE	params_metrics
do.brondcounts	FALSE	params_metrics
hb	15	params_metrics
lb	0.2	params_metrics
n	4	params_metrics
epochvalues2csv	FALSE	params_output
save_ms5rawlevels	FALSE	params_output
save_ms5raw_format	csv	params_output
save_ms5raw_without_invalid	TRUE	params_output
storefolderstructure	TRUE	params_output
timewindow	c(WW,MM)	params_output
viewingwindow	1	params_output
dofirstpage	TRUE	params_output
visualreport	FALSE	params_output
week_weekend_aggregate.part5	FALSE	params_output
do.part3.pdf	TRUE	params_output
outliers.only	FALSE	params_output
criterror	4	params_output
do.visual	TRUE	params_output
do.sibreport	FALSE	params_output
mvpathreshold	200	params_phyact
boutcriter	0.8	params_phyact
mvpadur	c(1,5,10)	params_phyact
closedbout	FALSE	params_phyact
boutcriter.in	0.9	params_phyact
boutcriter.lig	0.8	params_phyact
boutcriter.mvpa	0.8	params_phyact
threshold.lig	35.6	params_phyact
threshold.mod	201.4	params_phyact
threshold.vig	707	params_phyact
boutdur.mvpa	1	params_phyact
boutdur.in	c(1,10,30)	params_phyact
boutdur.lig	c(1,10)	params_phyact
frag.metrics	all	params_phyact
bout.metric	4	params_phyact
chunksize	1	params_rawdata
spherecrit	0.3	params_rawdata
minloadcrit	72	params_rawdata
printsummary	TRUE	params_rawdata
do.cal	TRUE	params_rawdata
backup.cal.coef	retrieve	params_rawdata
dynrange	c()	params_rawdata
minimumFileSizeMB	2	params_rawdata
rmc.dec	.	params_rawdata
rmc.firstrow.acc	c()	params_rawdata
rmc.firstrow.header	c()	params_rawdata
rmc.header.length	c()	params_rawdata
rmc.col.acc	c(1,2,3)	params_rawdata
rmc.col.temp	c()	params_rawdata
rmc.col.time	c()	params_rawdata
rmc.unit.acc	g	params_rawdata
rmc.unit.temp	C	params_rawdata
rmc.unit.time	POSIX	params_rawdata
rmc.format.time	%Y-%m-%d %H:%M:%OS	params_rawdata
rmc.bitrate	c()	params_rawdata
rmc.dynamic_range	c()	params_rawdata
rmc.unsignedbit	TRUE	params_rawdata
rmc.origin	01/01/1970	params_rawdata
rmc.desiredtz		params_rawdata
rmc.sf	c()	params_rawdata
rmc.headername.sf	c()	params_rawdata
rmc.headername.sn	c()	params_rawdata
rmc.headername.recordingid	c()	params_rawdata
rmc.header.structure	c()	params_rawdata
rmc.check4timegaps	FALSE	params_rawdata
rmc.noise	13	params_rawdata
rmc.col.wear	c()	params_rawdata
rmc.doresample	FALSE	params_rawdata
interpolationType	1	params_rawdata
imputeTimegaps	TRUE	params_rawdata
anglethreshold	5	params_sleep
timethreshold	5	params_sleep
ignorenonwear	TRUE	params_sleep
constrain2range	TRUE	params_sleep
HASPT.algo	HDCZA	params_sleep
HASIB.algo	vanHees2015	params_sleep
Sadeh_axis		params_sleep
longitudinal_axis	c()	params_sleep
HASPT.ignore.invalid	FALSE	params_sleep
loglocation	c()	params_sleep
colid	1	params_sleep
coln1	2	params_sleep
nnights	c()	params_sleep
relyonguider	FALSE	params_sleep
sleeplogidnum	TRUE	params_sleep
def.noc.sleep	1	params_sleep
sleeplogsep	,	params_sleep
sleepwindowType	SPT	params_sleep
possible_nap_window	c(9,18)	params_sleep
