# Supplementary material for: Reference values for wrist-worn accelerometer physical activity metrics in England children and adolescents
Source: Int J Behav Nutr Phys Act. 2023 Mar 25;20:35. doi: 10.1186/s12966-023-01435-z (PMC10039565; doi:10.1186/s12966-023-01435-z)
Supplement: Supplementary file 2 — Additional file 2. Example GGIR physical activity metric output variables. [file 12966_2023_1435_MOESM2_ESM.xlsx]

## Sheet: Sheet1
Age group 10-12 y	GGIR part 2 column heading	Variable
(example)	WD_N_valid_hours_7.23-22.27hr	Average weekday valid wear time for the specific waking hours window
	WD_mean_ENMO_mg_7.23-22.27hr	Average weekday average acceleration (ENMO) for the age-group specific waking hours window
	WD_mean_MAD_mg_7.23-22.27hr	Average weekday average acceleration (MAD) for the age-group specific waking hours window
	WD_ig_gradient_ENMO_7.23-22.27hr	Average weekday intensity gradient (ENMO) for the age-group specific waking hours window
	WD_ig_gradient_MAD_7.23-22.27hr	Average weekday intensity gradient (MAD) for the age-group specific waking hours window
	WD_p99.77827_ENMO_mg_7.23-22.27hr	Average weekday M2 (ENMO) for the age-group specific waking hours window
	WE_p99.77827_MAD_mg_7.23-22.27hr	Average weekday M2 (MAD) for the age-group specific waking hours window
		and so on through to M720
	WD_MVPA_E1S_T200_ENMO_7.23-22.27hr	Average weekday MVPA (ENMO) for the age-group specific waking hours window
	WE_N_valid_hours_8.24-22.66hr	Average weekend day valid wear time for the specific waking hours window
	WE_mean_ENMO_mg_8.24-22.66hr	Average weekend day average acceleration (ENMO) for the age-group specific waking hours window
	WE_mean_MAD_mg_8.24-22.66hr	Average weekend day average acceleration (MAD) for the age-group specific waking hours window
	WE_ig_gradient_ENMO_8.24-22.66hr	Average weekend day intensity gradient (ENMO) for the age-group specific waking hours window
	WE_ig_gradient_MAD_8.24-22.66hr	Average weekend day intensity gradient (MAD) for the age-group specific waking hours window
	WE_p99.76932_ENMO_mg_8.24-22.66hr	Average weekend day M2 (ENMO) for the age-group specific waking hours window
	WE_p99.76932_MAD_mg_8.24-22.66hr	Average weekend day M2 (MAD) for the age-group specific waking hours window
		and so on through to M720
	WE_MVPA_E1S_T200_ENMO_8.24-22.66hr	Average weekend day MVPA (ENMO) for the age-group specific waking hours window
