# Supplementary material for: Reference values for wrist-worn accelerometer physical activity metrics in England children and adolescents
Source: Int J Behav Nutr Phys Act. 2023 Mar 25;20:35. doi: 10.1186/s12966-023-01435-z (PMC10039565; doi:10.1186/s12966-023-01435-z)
Supplement: Supplementary file 9 — Additional file 9. Tables of percentile values for MAD metric. [file 12966_2023_1435_MOESM9_ESM.xlsx]

## Sheet: Average acceleration - boys
Average acceleration (mg)
Age (y)	3	5	10	25	50	75	90	95	97
5	58.2204	61.3057	66.2853	75.2496	86.2033	98.2662	110.127	117.701	122.817
5.1	58.1606	61.256	66.254	75.2576	86.269	98.4066	110.351	117.984	123.142
5.2	58.1004	61.2059	66.2224	75.2653	86.3347	98.5476	110.576	118.268	123.468
5.3	58.0398	61.1554	66.1904	75.2727	86.4003	98.6889	110.803	118.554	123.797
5.4	57.9787	61.1044	66.1578	75.2796	86.4657	98.8305	111.03	118.842	124.127
5.5	57.9171	61.0528	66.1246	75.286	86.5307	98.9721	111.259	119.131	124.459
5.6	57.8547	61.0004	66.0905	75.2915	86.5951	99.1136	111.487	119.421	124.793
5.7	57.7911	60.9468	66.0552	75.2956	86.6582	99.2541	111.716	119.711	125.127
5.8	57.726	60.8916	66.0181	75.2979	86.7195	99.3931	111.943	120	125.461
5.9	57.6591	60.8343	65.9789	75.2979	86.7784	99.5298	112.168	120.288	125.793
6	57.5897	60.7746	65.937	75.2949	86.8343	99.6635	112.391	120.574	126.124
6.1	57.5176	60.7119	65.8918	75.2884	86.8862	99.7933	112.61	120.856	126.451
6.2	57.442	60.6455	65.8427	75.2774	86.9334	99.9182	112.824	121.133	126.774
6.3	57.3624	60.5749	65.7891	75.2614	86.975	100.037	113.032	121.405	127.091
6.4	57.2783	60.4996	65.7302	75.2395	87.0101	100.149	113.233	121.669	127.401
6.5	57.1893	60.419	65.6657	75.2112	87.0381	100.253	113.426	121.925	127.703
6.6	57.0952	60.333	65.5953	75.1762	87.0586	100.349	113.611	122.173	127.996
6.7	56.9959	60.2416	65.519	75.1345	87.0715	100.437	113.786	122.412	128.281
6.8	56.8914	60.1445	65.4365	75.0859	87.0767	100.517	113.953	122.642	128.556
6.9	56.7815	60.0418	65.3479	75.0302	87.0739	100.587	114.111	122.862	128.822
7	56.6663	59.9334	65.2531	74.9674	87.063	100.649	114.259	123.073	129.078
7.1	56.5456	59.8192	65.1518	74.8973	87.0439	100.702	114.397	123.274	129.324
7.2	56.4194	59.6991	65.0442	74.8199	87.0164	100.745	114.526	123.464	129.56
7.3	56.2877	59.5731	64.9301	74.735	86.9806	100.779	114.644	123.645	129.786
7.4	56.1505	59.4413	64.8096	74.6428	86.9363	100.804	114.753	123.815	130.001
7.5	56.0077	59.3036	64.6826	74.5431	86.8834	100.819	114.851	123.975	130.206
7.6	55.8595	59.16	64.5491	74.4359	86.822	100.825	114.94	124.124	130.399
7.7	55.7057	59.0105	64.4091	74.3212	86.7519	100.821	115.017	124.262	130.582
7.8	55.5465	58.8551	64.2626	74.1989	86.6731	100.807	115.084	124.389	130.754
7.9	55.3817	58.6937	64.1096	74.0691	86.5856	100.783	115.141	124.506	130.915
8	55.2113	58.5265	63.9501	73.9316	86.4892	100.75	115.187	124.611	131.064
8.1	55.0355	58.3534	63.784	73.7865	86.384	100.706	115.221	124.705	131.202
8.2	54.8542	58.1743	63.6113	73.6338	86.2699	100.653	115.245	124.787	131.328
8.3	54.6674	57.9894	63.4322	73.4734	86.1469	100.589	115.258	124.858	131.442
8.4	54.4751	57.7986	63.2465	73.3053	86.015	100.515	115.26	124.917	131.544
8.5	54.2774	57.6019	63.0542	73.1295	85.874	100.431	115.25	124.965	131.635
8.6	54.0741	57.3993	62.8554	72.9459	85.7238	100.336	115.229	125.001	131.713
8.7	53.8653	57.1907	62.6499	72.7545	85.5645	100.231	115.196	125.024	131.779
8.8	53.651	56.9762	62.4377	72.5552	85.3958	100.115	115.152	125.035	131.832
8.9	53.4311	56.7557	62.2189	72.348	85.2178	99.9887	115.095	125.033	131.872
9	53.2058	56.5292	61.9935	72.1329	85.0305	99.8513	115.027	125.019	131.899
9.1	52.9749	56.2969	61.7613	71.9099	84.8337	99.7029	114.946	124.992	131.913
9.2	52.7386	56.0586	61.5226	71.6789	84.6275	99.5436	114.853	124.953	131.914
9.3	52.497	55.8145	61.2773	71.4401	84.412	99.3735	114.748	124.9	131.901
9.4	52.25	55.5646	61.0256	71.1936	84.1871	99.1925	114.631	124.834	131.875
9.5	51.9978	55.3091	60.7674	70.9393	83.9531	99.0007	114.502	124.756	131.837
9.6	51.7405	55.0481	60.5031	70.6776	83.7099	98.7983	114.36	124.665	131.785
9.7	51.4785	54.7819	60.2329	70.4088	83.4583	98.5859	114.208	124.563	131.721
9.8	51.2122	54.5111	59.9573	70.1335	83.1987	98.3642	114.045	124.449	131.645
9.9	50.9421	54.236	59.677	69.8522	82.9319	98.1339	113.873	124.325	131.559
10	50.6684	53.957	59.3922	69.5654	82.6584	97.8957	113.691	124.191	131.463
10.1	50.3917	53.6746	59.1034	69.2737	82.3787	97.6502	113.501	124.049	131.359
10.2	50.112	53.389	58.8108	68.9772	82.0932	97.3977	113.304	123.899	131.246
10.3	49.8296	53.1004	58.5148	68.6764	81.8022	97.1387	113.099	123.741	131.125
10.4	49.5449	52.8091	58.2155	68.3715	81.5061	96.8736	112.887	123.576	130.997
10.5	49.2579	52.5153	57.9133	68.0627	81.2052	96.6027	112.669	123.404	130.862
10.6	48.9687	52.219	57.6082	67.7502	80.8995	96.326	112.444	123.225	130.72
10.7	48.6774	51.9203	57.3001	67.4339	80.5889	96.0434	112.213	123.039	130.571
10.8	48.3839	51.6191	56.9891	67.1137	80.2735	95.755	111.975	122.846	130.414
10.9	48.0882	51.3154	56.6752	66.7898	79.9532	95.4606	111.73	122.646	130.251
11	47.7903	51.0093	56.3583	66.462	79.628	95.1603	111.478	122.439	130.08
11.1	47.4903	50.7008	56.0385	66.1304	79.2979	94.8539	111.22	122.225	129.901
11.2	47.1882	50.3898	55.7158	65.7949	78.9628	94.5415	110.954	122.003	129.716
11.3	46.884	50.0764	55.3902	65.4557	78.6228	94.2229	110.682	121.774	129.522
11.4	46.5777	49.7607	55.0617	65.1127	78.278	93.8984	110.403	121.537	129.321
11.5	46.2695	49.4428	54.7307	64.7662	77.9285	93.5682	110.117	121.294	129.113
11.6	45.9598	49.1231	54.3974	64.4166	77.5749	93.2328	109.825	121.044	128.898
11.7	45.6487	48.8018	54.062	64.0641	77.2176	92.8926	109.527	120.788	128.677
11.8	45.3364	48.4791	53.7249	63.7092	76.8568	92.5481	109.225	120.527	128.451
11.9	45.0235	48.1555	53.3865	63.3523	76.4932	92.2	108.918	120.262	128.221
12	44.7103	47.8315	53.0473	62.9941	76.1275	91.8492	108.608	119.993	127.988
12.1	44.3972	47.5075	52.708	62.6352	75.7606	91.4966	108.296	119.723	127.752
12.2	44.0848	47.184	52.369	62.2762	75.3933	91.1432	107.984	119.451	127.516
12.3	43.7735	46.8615	52.0308	61.9178	75.0261	90.7897	107.671	119.18	127.281
12.4	43.4636	46.5404	51.6939	61.5605	74.6598	90.4371	107.359	118.911	127.047
12.5	43.1556	46.2211	51.3587	61.2048	74.295	90.086	107.049	118.644	126.817
12.6	42.8497	45.9039	51.0257	60.8512	73.9323	89.7372	106.742	118.38	126.59
12.7	42.5462	45.5893	50.6952	60.5002	73.5723	89.3913	106.439	118.12	126.368
12.8	42.2455	45.2773	50.3674	60.1519	73.2153	89.0488	106.14	117.865	126.151
12.9	41.9473	44.9679	50.0423	59.8065	72.8611	88.7096	105.845	117.616	125.94
13	41.6517	44.6613	49.7199	59.4638	72.51	88.3738	105.553	117.37	125.735
13.1	41.3588	44.3572	49.4002	59.1239	72.1618	88.0413	105.266	117.13	125.535
13.2	41.0684	44.0558	49.0832	58.7868	71.8165	87.7122	104.984	116.895	125.34
13.3	40.7805	43.7569	48.7687	58.4522	71.474	87.3861	104.704	116.664	125.151
13.4	40.4949	43.4602	48.4565	58.1201	71.1339	87.0628	104.429	116.438	124.967
13.5	40.2115	43.1658	48.1466	57.7901	70.7961	86.742	104.156	116.215	124.787
13.6	39.9301	42.8734	47.8387	57.4621	70.4603	86.4236	103.887	115.996	124.612
13.7	39.6507	42.583	47.5327	57.1361	70.1264	86.1072	103.62	115.781	124.441
13.8	39.3732	42.2945	47.2286	56.8119	69.7944	85.7928	103.356	115.568	124.273
13.9	39.0975	42.0078	46.9263	56.4895	69.4641	85.4803	103.094	115.359	124.11
14	38.8236	41.7229	46.6258	56.1686	69.1353	85.1696	102.835	115.153	123.95
14.1	38.5514	41.4397	46.3269	55.8494	68.8082	84.8605	102.577	114.95	123.793
14.2	38.281	41.1582	46.0298	55.5318	68.4825	84.5531	102.322	114.749	123.64
14.3	38.0123	40.8785	45.7343	55.2158	68.1584	84.2474	102.07	114.552	123.491
14.4	37.7454	40.6004	45.4404	54.9014	67.8359	83.9434	101.819	114.357	123.345
14.5	37.4801	40.3241	45.1483	54.5886	67.5148	83.641	101.571	114.166	123.203
14.6	37.2165	40.0494	44.8578	54.2774	67.1953	83.3403	101.325	113.977	123.065
14.7	36.9547	39.7765	44.569	53.9677	66.8773	83.0413	101.081	113.792	122.931
14.8	36.6945	39.5052	44.2818	53.6596	66.5608	82.7439	100.839	113.609	122.8
14.9	36.436	39.2355	43.9962	53.3531	66.2458	82.4481	100.6	113.43	122.673
15	36.1792	38.9676	43.7123	53.0481	65.9323	82.154	100.363	113.254	122.55

## Sheet: Average acceleration - girls
	Average acceleration percentile values (mg)
Age (y)	3	5	10	25	50	75	90	95	97
5	56.3186	58.5688	62.2261	68.9006	77.2369	86.6752	96.2427	102.511	106.817
5.1	56.279	58.5447	62.2282	68.9527	77.3552	86.8723	96.523	102.847	107.192
5.2	56.2383	58.5198	62.2296	69.0045	77.4736	87.0702	96.8048	103.185	107.57
5.3	56.1966	58.4939	62.2302	69.056	77.5923	87.2689	97.0882	103.526	107.951
5.4	56.1539	58.4671	62.2301	69.1071	77.7111	87.4685	97.3732	103.868	108.333
5.5	56.1108	58.4401	62.23	69.1587	77.831	87.6699	97.6609	104.214	108.719
5.6	56.07	58.4155	62.2328	69.2139	77.9556	87.8773	97.9558	104.568	109.115
5.7	56.0328	58.3949	62.24	69.2745	78.0868	88.0928	98.2604	104.933	109.521
5.8	56.0005	58.3795	62.2531	69.3421	78.2266	88.3186	98.5771	105.311	109.942
5.9	55.9733	58.3695	62.2722	69.4169	78.375	88.5548	98.9062	105.702	110.377
6	55.9488	58.3626	62.2947	69.496	78.529	88.7981	99.2437	106.103	110.822
6.1	55.9244	58.356	62.318	69.5764	78.6851	89.0444	99.5855	106.509	111.273
6.2	55.8978	58.3471	62.339	69.655	78.8397	89.2898	99.9269	106.915	111.724
6.3	55.8662	58.3334	62.3552	69.7285	78.9894	89.5303	100.263	107.316	112.17
6.4	55.8277	58.3124	62.3639	69.7943	79.1309	89.7624	100.591	107.709	112.608
6.5	55.7767	58.2787	62.3592	69.8456	79.2566	89.977	100.9	108.081	113.025
6.6	55.7122	58.2309	62.3397	69.8807	79.3645	90.1723	101.188	108.432	113.419
6.7	55.6345	58.1694	62.3057	69.9001	79.455	90.3482	101.455	108.76	113.79
6.8	55.5438	58.0946	62.2576	69.9038	79.5281	90.5049	101.7	109.065	114.137
6.9	55.4405	58.0066	62.1956	69.8922	79.5842	90.6424	101.925	109.348	114.461
7	55.325	57.9059	62.12	69.8655	79.6233	90.761	102.128	109.609	114.761
7.1	55.1976	57.7927	62.0311	69.824	79.6456	90.8606	102.31	109.846	115.038
7.2	55.0587	57.6675	61.9292	69.768	79.6515	90.9415	102.471	110.062	115.291
7.3	54.9085	57.5305	61.8148	69.6977	79.6412	91.0038	102.611	110.254	115.52
7.4	54.7476	57.3821	61.6881	69.6136	79.6148	91.0477	102.73	110.424	115.726
7.5	54.5761	57.2228	61.5494	69.5158	79.5727	91.0734	102.828	110.572	115.908
7.6	54.3947	57.0528	61.3992	69.4048	79.5151	91.081	102.906	110.696	116.066
7.7	54.2035	56.8725	61.2378	69.2808	79.4423	91.0707	102.963	110.799	116.2
7.8	54.0031	56.6824	61.0656	69.1441	79.3545	91.0427	102.999	110.878	116.31
7.9	53.7937	56.4828	60.8829	68.9952	79.2521	90.9973	103.015	110.936	116.396
8	53.5759	56.2741	60.6901	68.8343	79.1353	90.9347	103.01	110.971	116.459
8.1	53.35	56.0568	60.4876	68.6619	79.0045	90.8551	102.986	110.984	116.498
8.2	53.1164	55.8311	60.2758	68.4782	78.8599	90.7587	102.941	110.974	116.513
8.3	52.8756	55.5976	60.0552	68.2838	78.702	90.646	102.877	110.943	116.504
8.4	52.6286	55.3574	59.8269	68.0797	78.5319	90.518	102.794	110.891	116.473
8.5	52.3764	55.1114	59.5918	67.8671	78.3509	90.376	102.694	110.819	116.421
8.6	52.1201	54.8607	59.3511	67.6471	78.16	90.2212	102.578	110.729	116.35
8.7	51.8606	54.6062	59.1057	67.4206	77.9603	90.0547	102.447	110.622	116.259
8.8	51.5998	54.35	58.8579	67.1901	77.7544	89.8792	102.304	110.501	116.153
8.9	51.3398	54.0942	58.6098	66.9579	77.5449	89.6977	102.152	110.369	116.034
9	51.0826	53.8409	58.3635	66.7265	77.3345	89.5131	101.995	110.229	115.907
9.1	50.8301	53.5921	58.1214	66.4983	77.1257	89.3282	101.835	110.085	115.774
9.2	50.5845	53.3501	57.8857	66.2757	76.9215	89.1462	101.676	109.941	115.64
9.3	50.348	53.117	57.6588	66.0616	76.725	88.9706	101.522	109.8	115.509
9.4	50.1227	52.8952	57.4432	65.8585	76.5391	88.8047	101.376	109.667	115.384
9.5	49.9106	52.6868	57.2412	65.6693	76.3668	88.6519	101.242	109.545	115.269
9.6	49.7135	52.4935	57.0546	65.4957	76.2103	88.5147	101.123	109.438	115.169
9.7	49.5309	52.315	56.883	65.3375	76.0693	88.3927	101.019	109.344	115.083
9.8	49.3621	52.1504	56.7256	65.1938	75.9429	88.285	100.929	109.264	115.008
9.9	49.2065	51.9992	56.5818	65.0639	75.8301	88.1904	100.85	109.195	114.945
10	49.0633	51.8606	56.4507	64.9468	75.73	88.108	100.784	109.136	114.891
10.1	48.9303	51.7321	56.3298	64.8396	75.6393	88.034	100.724	109.084	114.843
10.2	48.8031	51.6093	56.2142	64.737	75.5517	87.9613	100.663	109.029	114.791
10.3	48.6775	51.4877	56.099	64.6332	75.4609	87.8824	100.593	108.962	114.726
10.4	48.5491	51.3626	55.9793	64.5227	75.3602	87.7899	100.505	108.875	114.638
10.5	48.4136	51.2296	55.8501	64.3999	75.2434	87.6766	100.391	108.758	114.518
10.6	48.2669	51.0842	55.7068	64.2593	75.104	87.5349	100.242	108.603	114.357
10.7	48.105	50.9224	55.5447	64.0956	74.9357	87.3574	100.051	108.399	114.144
10.8	47.9239	50.7397	55.3591	63.9033	74.7322	87.1367	99.8075	108.139	113.87
10.9	47.7198	50.5321	55.1455	63.6772	74.4873	86.8657	99.5047	107.812	113.526
11	47.4895	50.2964	54.9004	63.4132	74.1961	86.5386	99.1355	107.412	113.104
11.1	47.2321	50.0313	54.6224	63.1097	73.8567	86.1532	98.6974	106.937	112.601
11.2	46.9469	49.7364	54.3109	62.7658	73.4681	85.7082	98.1891	106.384	112.016
11.3	46.6334	49.4109	53.9653	62.3808	73.0295	85.2026	97.6093	105.752	111.346
11.4	46.2913	49.0546	53.5849	61.9541	72.54	84.6356	96.957	105.04	110.593
11.5	45.9218	48.6686	53.1714	61.4874	72.0016	84.0094	96.235	104.252	109.757
11.6	45.528	48.2564	52.7283	60.9848	71.4194	83.33	95.45	103.394	108.848
11.7	45.1131	47.8213	52.2593	60.4507	70.7983	82.6034	94.6091	102.475	107.873
11.8	44.6801	47.3665	51.7679	59.8892	70.1434	81.8353	93.7192	101.501	106.841
11.9	44.2322	46.8953	51.2579	59.3047	69.4597	81.032	92.7871	100.481	105.759
12	43.7734	46.4122	50.7338	58.7025	68.7539	80.2011	91.822	99.4247	104.638
12.1	43.3079	45.9214	50.2008	58.0886	68.0326	79.3506	90.8333	98.3417	103.488
12.2	42.8398	45.4274	49.6635	57.4685	67.3027	78.4887	89.83	97.2422	102.321
12.3	42.3731	44.9344	49.1266	56.8477	66.5706	77.6227	88.821	96.1359	101.147
12.4	41.9114	44.4464	48.5945	56.2312	65.8422	76.76	87.8146	95.0319	99.9742
12.5	41.458	43.9668	48.071	55.6236	65.1231	75.9069	86.8183	93.9383	98.8123
12.6	41.0161	43.499	47.5597	55.0292	64.4184	75.0695	85.8392	92.8628	97.6691
12.7	40.5887	43.0461	47.0644	54.4523	63.733	74.2536	84.8839	91.8128	96.5525
12.8	40.1785	42.6113	46.5881	53.8965	63.0715	73.4648	83.9588	90.795	95.4698
12.9	39.7872	42.1962	46.1329	53.3644	62.4367	72.7062	83.0677	89.8137	94.4251
13	39.4151	41.8011	45.6993	52.8564	61.8294	71.9789	82.2118	88.8703	93.4202
13.1	39.0627	41.4267	45.2877	52.3732	61.2504	71.2839	81.3923	87.966	92.4563
13.2	38.7302	41.0731	44.8986	51.9153	60.7003	70.622	80.6102	87.1019	91.5346
13.3	38.4179	40.7407	44.5323	51.4832	60.1797	69.9939	79.8664	86.2791	90.6563
13.4	38.1252	40.4289	44.1881	51.0762	59.6879	69.3989	79.1601	85.4968	89.8204
13.5	37.8512	40.1368	43.8652	50.6933	59.224	68.8359	78.4901	84.7536	89.0257
13.6	37.5952	39.8636	43.5628	50.3337	58.7867	68.3037	77.8552	84.0483	88.2708
13.7	37.3565	39.6085	43.2799	49.9963	58.3753	67.8013	77.2541	83.3796	87.5544
13.8	37.1338	39.3703	43.0153	49.6798	57.988	67.3269	76.685	82.7455	86.8745
13.9	36.9252	39.147	42.7668	49.3817	57.622	66.8771	76.1441	82.142	86.2267
14	36.7285	38.9363	42.532	49.0993	57.2742	66.4486	75.6275	81.5649	85.6069
14.1	36.5419	38.7361	42.3086	48.83	56.9417	66.0379	75.1315	81.0101	85.0107
14.2	36.3633	38.5444	42.0945	48.5713	56.6217	65.6418	74.6523	80.4738	84.434
14.3	36.1911	38.3595	41.8877	48.3212	56.3117	65.2576	74.187	79.9527	83.8735
14.4	36.024	38.18	41.6868	48.0778	56.0097	64.8829	73.7329	79.444	83.3261
14.5	35.8607	38.0044	41.4903	47.8395	55.7138	64.5156	73.2876	78.9449	82.7892
14.6	35.6994	37.8311	41.2962	47.6042	55.4215	64.1527	72.8477	78.4521	82.259
14.7	35.5389	37.6586	41.103	47.37	55.1307	63.7919	72.4107	77.9626	81.7326
14.8	35.3792	37.4869	40.9107	47.1369	54.8415	63.4333	71.9764	77.4766	81.21
14.9	35.2201	37.3159	40.7193	46.9049	54.5538	63.0768	71.545	76.9938	80.6911
15	35.0618	37.1457	40.5287	46.6741	54.2676	62.7223	71.1164	76.5144	80.1758

## Sheet: Intensity gradient - boys
	Intensity gradient percentile values
Age (y)	3	5	10	25	50	75	90	95	97
5	-2.49998	-2.47874	-2.44604	-2.39138	-2.33066	-2.26993	-2.21528	-2.18257	-2.16133
5.1	-2.4983	-2.47692	-2.44399	-2.38897	-2.32783	-2.2667	-2.21168	-2.17875	-2.15737
5.2	-2.49662	-2.47509	-2.44194	-2.38655	-2.32501	-2.26346	-2.20807	-2.17492	-2.15339
5.3	-2.49494	-2.47327	-2.4399	-2.38413	-2.32217	-2.26021	-2.20444	-2.17107	-2.1494
5.4	-2.49326	-2.47144	-2.43784	-2.38169	-2.31932	-2.25694	-2.2008	-2.1672	-2.14538
5.5	-2.49155	-2.46958	-2.43576	-2.37924	-2.31644	-2.25364	-2.19712	-2.1633	-2.14133
5.6	-2.48983	-2.46772	-2.43367	-2.37676	-2.31354	-2.25032	-2.19342	-2.15937	-2.13725
5.7	-2.48812	-2.46585	-2.43157	-2.37428	-2.31064	-2.24699	-2.1897	-2.15542	-2.13316
5.8	-2.48641	-2.464	-2.42948	-2.37181	-2.30774	-2.24366	-2.18599	-2.15147	-2.12906
5.9	-2.48473	-2.46217	-2.42742	-2.36936	-2.30485	-2.24034	-2.18228	-2.14754	-2.12497
6	-2.48309	-2.46037	-2.42539	-2.36694	-2.302	-2.23705	-2.1786	-2.14362	-2.1209
6.1	-2.48151	-2.45864	-2.42343	-2.36458	-2.2992	-2.23382	-2.17497	-2.13975	-2.11688
6.2	-2.48002	-2.457	-2.42154	-2.3623	-2.29648	-2.23065	-2.17141	-2.13596	-2.11293
6.3	-2.47864	-2.45546	-2.41976	-2.36012	-2.29386	-2.22759	-2.16795	-2.13225	-2.10907
6.4	-2.47739	-2.45405	-2.41812	-2.35808	-2.29136	-2.22465	-2.16461	-2.12867	-2.10534
6.5	-2.4763	-2.4528	-2.41663	-2.35618	-2.28902	-2.22185	-2.1614	-2.12523	-2.10173
6.6	-2.47536	-2.45171	-2.41529	-2.35444	-2.28682	-2.2192	-2.15835	-2.12193	-2.09828
6.7	-2.4746	-2.45078	-2.41412	-2.35285	-2.28478	-2.21671	-2.15544	-2.11878	-2.09497
6.8	-2.47399	-2.45002	-2.41311	-2.35143	-2.2829	-2.21437	-2.15269	-2.11578	-2.0918
6.9	-2.47356	-2.44943	-2.41227	-2.35017	-2.28118	-2.21219	-2.15009	-2.11293	-2.0888
7	-2.47331	-2.44901	-2.4116	-2.34908	-2.27963	-2.21017	-2.14765	-2.11024	-2.08595
7.1	-2.47323	-2.44877	-2.4111	-2.34817	-2.27824	-2.20831	-2.14538	-2.10772	-2.08325
7.2	-2.47332	-2.4487	-2.41078	-2.34742	-2.27702	-2.20663	-2.14327	-2.10535	-2.08072
7.3	-2.47359	-2.4488	-2.41063	-2.34684	-2.27597	-2.2051	-2.14131	-2.10314	-2.07835
7.4	-2.47404	-2.44908	-2.41065	-2.34644	-2.27509	-2.20374	-2.13952	-2.10109	-2.07613
7.5	-2.47466	-2.44954	-2.41085	-2.3462	-2.27437	-2.20254	-2.13789	-2.0992	-2.07407
7.6	-2.47546	-2.45016	-2.41121	-2.34612	-2.27381	-2.2015	-2.13641	-2.09746	-2.07216
7.7	-2.47642	-2.45096	-2.41174	-2.34622	-2.27342	-2.20062	-2.13509	-2.09588	-2.07041
7.8	-2.47756	-2.45192	-2.41244	-2.34648	-2.27319	-2.19989	-2.13393	-2.09445	-2.06881
7.9	-2.47887	-2.45306	-2.41331	-2.3469	-2.27312	-2.19933	-2.13292	-2.09318	-2.06736
8	-2.48034	-2.45436	-2.41435	-2.34749	-2.27321	-2.19892	-2.13206	-2.09205	-2.06607
8.1	-2.48199	-2.45583	-2.41555	-2.34824	-2.27345	-2.19867	-2.13136	-2.09108	-2.06492
8.2	-2.4838	-2.45746	-2.41691	-2.34915	-2.27386	-2.19857	-2.13081	-2.09026	-2.06392
8.3	-2.48578	-2.45926	-2.41844	-2.35022	-2.27442	-2.19863	-2.13041	-2.08958	-2.06307
8.4	-2.48792	-2.46123	-2.42013	-2.35145	-2.27514	-2.19884	-2.13016	-2.08906	-2.06237
8.5	-2.49023	-2.46336	-2.42198	-2.35284	-2.27602	-2.1992	-2.13006	-2.08868	-2.06181
8.6	-2.49271	-2.46566	-2.424	-2.35439	-2.27705	-2.19972	-2.13011	-2.08845	-2.0614
8.7	-2.49536	-2.46812	-2.42618	-2.35611	-2.27825	-2.20039	-2.13031	-2.08838	-2.06114
8.8	-2.49818	-2.47076	-2.42854	-2.35799	-2.27961	-2.20122	-2.13068	-2.08846	-2.06104
8.9	-2.50117	-2.47357	-2.43106	-2.36004	-2.28113	-2.20222	-2.13119	-2.08869	-2.06108
9	-2.50434	-2.47655	-2.43376	-2.36226	-2.28281	-2.20337	-2.13187	-2.08908	-2.06129
9.1	-2.50768	-2.47971	-2.43663	-2.36465	-2.28467	-2.20469	-2.13271	-2.08963	-2.06165
9.2	-2.5112	-2.48304	-2.43967	-2.3672	-2.28668	-2.20616	-2.1337	-2.09033	-2.06216
9.3	-2.51488	-2.48653	-2.44287	-2.36991	-2.28885	-2.20779	-2.13483	-2.09117	-2.06282
9.4	-2.51871	-2.49017	-2.44621	-2.37277	-2.29116	-2.20955	-2.13611	-2.09215	-2.06361
9.5	-2.52269	-2.49395	-2.4497	-2.37576	-2.2936	-2.21145	-2.13751	-2.09325	-2.06452
9.6	-2.5268	-2.49786	-2.45331	-2.37887	-2.29617	-2.21346	-2.13902	-2.09447	-2.06554
9.7	-2.53101	-2.50189	-2.45704	-2.3821	-2.29883	-2.21557	-2.14062	-2.09577	-2.06665
9.8	-2.53532	-2.506	-2.46085	-2.3854	-2.30158	-2.21775	-2.1423	-2.09715	-2.06783
9.9	-2.5397	-2.51018	-2.46473	-2.38877	-2.30438	-2.21999	-2.14404	-2.09858	-2.06906
10	-2.54413	-2.51441	-2.46865	-2.39218	-2.30723	-2.22227	-2.1458	-2.10004	-2.07032
10.1	-2.5486	-2.51868	-2.47261	-2.39563	-2.3101	-2.22457	-2.14759	-2.10152	-2.0716
10.2	-2.5531	-2.52298	-2.4766	-2.39911	-2.313	-2.22689	-2.14939	-2.10301	-2.07289
10.3	-2.55765	-2.52732	-2.48063	-2.40261	-2.31592	-2.22924	-2.15122	-2.10452	-2.0742
10.4	-2.56222	-2.53169	-2.48469	-2.40614	-2.31887	-2.2316	-2.15306	-2.10605	-2.07552
10.5	-2.56684	-2.5361	-2.48878	-2.40971	-2.32185	-2.23399	-2.15492	-2.10759	-2.07686
10.6	-2.57151	-2.54057	-2.49292	-2.41332	-2.32487	-2.23642	-2.15681	-2.10917	-2.07823
10.7	-2.57625	-2.54511	-2.49714	-2.417	-2.32796	-2.23891	-2.15877	-2.11081	-2.07966
10.8	-2.5811	-2.54974	-2.50146	-2.42078	-2.33113	-2.24149	-2.16081	-2.11252	-2.08116
10.9	-2.58607	-2.5545	-2.50589	-2.42466	-2.33442	-2.24417	-2.16295	-2.11434	-2.08277
11	-2.59118	-2.55939	-2.51046	-2.42869	-2.33783	-2.24698	-2.1652	-2.11627	-2.08449
11.1	-2.59644	-2.56444	-2.51518	-2.43285	-2.34139	-2.24992	-2.1676	-2.11833	-2.08634
11.2	-2.60187	-2.56966	-2.52006	-2.43718	-2.3451	-2.25302	-2.17014	-2.12054	-2.08833
11.3	-2.60748	-2.57505	-2.52512	-2.44169	-2.34898	-2.25628	-2.17285	-2.12292	-2.09049
11.4	-2.61328	-2.58064	-2.53037	-2.44638	-2.35305	-2.25972	-2.17573	-2.12546	-2.09282
11.5	-2.61928	-2.58641	-2.53581	-2.45124	-2.35729	-2.26334	-2.17878	-2.12817	-2.09531
11.6	-2.62545	-2.59236	-2.54142	-2.45629	-2.3617	-2.26711	-2.18198	-2.13104	-2.09795
11.7	-2.63179	-2.59848	-2.54719	-2.46149	-2.36627	-2.27104	-2.18534	-2.13405	-2.10074
11.8	-2.63829	-2.60476	-2.55313	-2.46685	-2.37098	-2.27512	-2.18884	-2.1372	-2.10367
11.9	-2.64494	-2.61119	-2.5592	-2.47234	-2.37583	-2.27933	-2.19247	-2.14048	-2.10672
12	-2.65173	-2.61774	-2.56541	-2.47796	-2.38081	-2.28365	-2.1962	-2.14387	-2.10989
12.1	-2.65863	-2.62441	-2.57173	-2.48369	-2.38588	-2.28807	-2.20004	-2.14735	-2.11314
12.2	-2.66562	-2.63118	-2.57814	-2.48951	-2.39104	-2.29258	-2.20395	-2.15091	-2.11647
12.3	-2.67271	-2.63803	-2.58463	-2.49541	-2.39628	-2.29715	-2.20792	-2.15453	-2.11985
12.4	-2.67986	-2.64495	-2.59119	-2.50137	-2.40157	-2.30177	-2.21195	-2.1582	-2.12329
12.5	-2.68707	-2.65193	-2.59781	-2.50739	-2.40691	-2.30644	-2.21602	-2.1619	-2.12676
12.6	-2.69434	-2.65896	-2.60448	-2.51344	-2.41229	-2.31115	-2.22011	-2.16563	-2.13025
12.7	-2.70164	-2.66602	-2.61117	-2.51953	-2.4177	-2.31587	-2.22422	-2.16938	-2.13376
12.8	-2.70898	-2.67312	-2.6179	-2.52564	-2.42313	-2.32061	-2.22835	-2.17313	-2.13727
12.9	-2.71635	-2.68024	-2.62466	-2.53177	-2.42857	-2.32537	-2.23248	-2.1769	-2.1408
13	-2.72374	-2.6874	-2.63144	-2.53793	-2.43403	-2.33014	-2.23663	-2.18066	-2.14432
13.1	-2.73117	-2.69458	-2.63824	-2.54411	-2.43951	-2.33491	-2.24078	-2.18444	-2.14785
13.2	-2.73862	-2.70179	-2.64507	-2.5503	-2.445	-2.3397	-2.24493	-2.18821	-2.15138
13.3	-2.7461	-2.70902	-2.65192	-2.55651	-2.4505	-2.3445	-2.24909	-2.19199	-2.15491
13.4	-2.7536	-2.71627	-2.65879	-2.56274	-2.45602	-2.3493	-2.25325	-2.19576	-2.15843
13.5	-2.76113	-2.72354	-2.66567	-2.56898	-2.46154	-2.3541	-2.2574	-2.19953	-2.16195
13.6	-2.76867	-2.73083	-2.67257	-2.57523	-2.46706	-2.3589	-2.26155	-2.2033	-2.16546
13.7	-2.77623	-2.73814	-2.67949	-2.58148	-2.4726	-2.36371	-2.2657	-2.20705	-2.16896
13.8	-2.78381	-2.74546	-2.68641	-2.58775	-2.47813	-2.36851	-2.26984	-2.2108	-2.17245
13.9	-2.7914	-2.75279	-2.69335	-2.59402	-2.48366	-2.37331	-2.27398	-2.21454	-2.17593
14	-2.799	-2.76014	-2.7003	-2.6003	-2.4892	-2.3781	-2.2781	-2.21826	-2.1794
14.1	-2.80663	-2.7675	-2.70725	-2.60659	-2.49474	-2.38289	-2.28222	-2.22197	-2.18285
14.2	-2.81426	-2.77487	-2.71422	-2.61287	-2.50027	-2.38767	-2.28633	-2.22568	-2.18629
14.3	-2.82191	-2.78225	-2.7212	-2.61917	-2.50581	-2.39245	-2.29042	-2.22936	-2.18971
14.4	-2.82957	-2.78965	-2.72818	-2.62547	-2.51135	-2.39722	-2.29451	-2.23304	-2.19312
14.5	-2.83725	-2.79706	-2.73518	-2.63177	-2.51688	-2.40199	-2.29859	-2.2367	-2.19651
14.6	-2.84494	-2.80448	-2.74218	-2.63808	-2.52242	-2.40675	-2.30265	-2.24035	-2.1999
14.7	-2.85265	-2.81191	-2.74919	-2.64439	-2.52795	-2.41151	-2.30671	-2.24399	-2.20326
14.8	-2.86037	-2.81936	-2.75622	-2.65071	-2.53349	-2.41627	-2.31076	-2.24762	-2.20661
14.9	-2.8681	-2.82682	-2.76325	-2.65704	-2.53903	-2.42101	-2.3148	-2.25123	-2.20995
15	-2.87585	-2.83429	-2.7703	-2.66337	-2.54456	-2.42575	-2.31882	-2.25483	-2.21327

## Sheet: Intensity gradient - girls
	Intensity gradient percentile values
Age (y)	3	5	10	25	50	75	90	95	97
5	-2.5358	-2.5148	-2.48247	-2.42846	-2.36844	-2.30842	-2.2544	-2.22207	-2.20107
5.1	-2.53508	-2.51401	-2.48155	-2.42733	-2.36708	-2.30683	-2.2526	-2.22015	-2.19907
5.2	-2.53437	-2.51321	-2.48064	-2.4262	-2.36572	-2.30523	-2.2508	-2.21822	-2.19706
5.3	-2.53366	-2.51242	-2.47972	-2.42507	-2.36436	-2.30364	-2.249	-2.21629	-2.19506
5.4	-2.53295	-2.51163	-2.4788	-2.42395	-2.363	-2.30205	-2.24719	-2.21436	-2.19304
5.5	-2.53225	-2.51085	-2.47789	-2.42282	-2.36164	-2.30046	-2.24539	-2.21243	-2.19103
5.6	-2.53155	-2.51007	-2.47699	-2.42171	-2.36029	-2.29887	-2.24359	-2.21051	-2.18902
5.7	-2.53087	-2.50931	-2.4761	-2.4206	-2.35895	-2.29729	-2.2418	-2.20859	-2.18702
5.8	-2.53021	-2.50856	-2.47522	-2.41951	-2.35762	-2.29573	-2.24002	-2.20668	-2.18503
5.9	-2.52957	-2.50783	-2.47437	-2.41844	-2.35631	-2.29418	-2.23825	-2.20479	-2.18305
6	-2.52896	-2.50714	-2.47354	-2.41741	-2.35503	-2.29266	-2.23652	-2.20292	-2.1811
6.1	-2.5284	-2.5065	-2.47277	-2.41641	-2.3538	-2.29118	-2.23482	-2.2011	-2.17919
6.2	-2.52791	-2.50592	-2.47206	-2.41548	-2.35262	-2.28976	-2.23318	-2.19932	-2.17734
6.3	-2.52749	-2.50542	-2.47142	-2.41463	-2.35152	-2.28841	-2.23161	-2.19762	-2.17555
6.4	-2.52716	-2.505	-2.47087	-2.41385	-2.3505	-2.28714	-2.23012	-2.196	-2.17384
6.5	-2.52694	-2.50469	-2.47043	-2.41318	-2.34958	-2.28597	-2.22873	-2.19447	-2.17222
6.6	-2.52682	-2.50448	-2.47009	-2.41262	-2.34876	-2.2849	-2.22743	-2.19304	-2.1707
6.7	-2.52681	-2.50439	-2.46985	-2.41215	-2.34805	-2.28394	-2.22624	-2.19171	-2.16928
6.8	-2.52691	-2.5044	-2.46973	-2.4118	-2.34744	-2.28307	-2.22514	-2.19047	-2.16796
6.9	-2.52712	-2.50452	-2.46971	-2.41155	-2.34693	-2.28231	-2.22415	-2.18934	-2.16674
7	-2.52744	-2.50475	-2.4698	-2.41141	-2.34653	-2.28165	-2.22326	-2.18831	-2.16562
7.1	-2.52787	-2.50508	-2.47	-2.41137	-2.34623	-2.28109	-2.22247	-2.18738	-2.1646
7.2	-2.52841	-2.50553	-2.47031	-2.41144	-2.34604	-2.28064	-2.22178	-2.18655	-2.16368
7.3	-2.52906	-2.50609	-2.47072	-2.41162	-2.34596	-2.2803	-2.2212	-2.18583	-2.16286
7.4	-2.52982	-2.50676	-2.47125	-2.41191	-2.34598	-2.28005	-2.22072	-2.1852	-2.16214
7.5	-2.53069	-2.50753	-2.47188	-2.4123	-2.34611	-2.27991	-2.22034	-2.18468	-2.16153
7.6	-2.53167	-2.50842	-2.47262	-2.41281	-2.34634	-2.27988	-2.22006	-2.18427	-2.16102
7.7	-2.53276	-2.50942	-2.47348	-2.41342	-2.34669	-2.27996	-2.2199	-2.18395	-2.16061
7.8	-2.53397	-2.51053	-2.47444	-2.41414	-2.34714	-2.28013	-2.21983	-2.18374	-2.16031
7.9	-2.53528	-2.51175	-2.47551	-2.41497	-2.34769	-2.28042	-2.21987	-2.18364	-2.16011
8	-2.53671	-2.51308	-2.4767	-2.4159	-2.34836	-2.28081	-2.22002	-2.18364	-2.16001
8.1	-2.53825	-2.51452	-2.47799	-2.41695	-2.34913	-2.28131	-2.22027	-2.18374	-2.16002
8.2	-2.5399	-2.51608	-2.4794	-2.41811	-2.35002	-2.28192	-2.22063	-2.18395	-2.16013
8.3	-2.54166	-2.51774	-2.48092	-2.41938	-2.35101	-2.28264	-2.2211	-2.18427	-2.16035
8.4	-2.54353	-2.51952	-2.48254	-2.42076	-2.35211	-2.28346	-2.22167	-2.1847	-2.16068
8.5	-2.54552	-2.52141	-2.48428	-2.42225	-2.35332	-2.28439	-2.22235	-2.18523	-2.16111
8.6	-2.54762	-2.52341	-2.48613	-2.42384	-2.35464	-2.28543	-2.22314	-2.18586	-2.16165
8.7	-2.54982	-2.52552	-2.48809	-2.42555	-2.35606	-2.28657	-2.22403	-2.1866	-2.16229
8.8	-2.55213	-2.52772	-2.49014	-2.42735	-2.35758	-2.28781	-2.22502	-2.18744	-2.16303
8.9	-2.55452	-2.53001	-2.49228	-2.42923	-2.35918	-2.28913	-2.22609	-2.18836	-2.16385
9	-2.55698	-2.53238	-2.4945	-2.4312	-2.36087	-2.29054	-2.22724	-2.18935	-2.16475
9.1	-2.55952	-2.53482	-2.49679	-2.43323	-2.36262	-2.29201	-2.22845	-2.19042	-2.16572
9.2	-2.56212	-2.53732	-2.49913	-2.43532	-2.36443	-2.29354	-2.22973	-2.19154	-2.16674
9.3	-2.56476	-2.53986	-2.50153	-2.43747	-2.36629	-2.29512	-2.23106	-2.19272	-2.16782
9.4	-2.56744	-2.54245	-2.50396	-2.43965	-2.36819	-2.29674	-2.23242	-2.19394	-2.16894
9.5	-2.57016	-2.54506	-2.50642	-2.44186	-2.37012	-2.29839	-2.23383	-2.19519	-2.17009
9.6	-2.57289	-2.5477	-2.50891	-2.4441	-2.37209	-2.30007	-2.23526	-2.19647	-2.17128
9.7	-2.57568	-2.55039	-2.51145	-2.44639	-2.3741	-2.30181	-2.23674	-2.1978	-2.17252
9.8	-2.57853	-2.55314	-2.51406	-2.44874	-2.37618	-2.30361	-2.2383	-2.19921	-2.17383
9.9	-2.58147	-2.55599	-2.51676	-2.4512	-2.37836	-2.30551	-2.23996	-2.20072	-2.17524
10	-2.58453	-2.55895	-2.51957	-2.45377	-2.38065	-2.30754	-2.24174	-2.20235	-2.17678
10.1	-2.58773	-2.56206	-2.52253	-2.45648	-2.3831	-2.30972	-2.24367	-2.20414	-2.17847
10.2	-2.5911	-2.56534	-2.52567	-2.45938	-2.38573	-2.31208	-2.24579	-2.20612	-2.18036
10.3	-2.59468	-2.56883	-2.52902	-2.46249	-2.38858	-2.31466	-2.24814	-2.20832	-2.18247
10.4	-2.59851	-2.57256	-2.53261	-2.46585	-2.39168	-2.3175	-2.25074	-2.21079	-2.18484
10.5	-2.60261	-2.57657	-2.53648	-2.46949	-2.39506	-2.32063	-2.25364	-2.21355	-2.18752
10.6	-2.60699	-2.58087	-2.54064	-2.47343	-2.39874	-2.32406	-2.25685	-2.21662	-2.1905
10.7	-2.61164	-2.58543	-2.54508	-2.47764	-2.40271	-2.32778	-2.26035	-2.21999	-2.19378
10.8	-2.61656	-2.59027	-2.54978	-2.48213	-2.40696	-2.33179	-2.26414	-2.22365	-2.19736
10.9	-2.62174	-2.59537	-2.55475	-2.48689	-2.41149	-2.33608	-2.26822	-2.2276	-2.20123
11	-2.62717	-2.60072	-2.55998	-2.49191	-2.41628	-2.34065	-2.27258	-2.23184	-2.20538
11.1	-2.63284	-2.6063	-2.56544	-2.49717	-2.42132	-2.34547	-2.27719	-2.23634	-2.2098
11.2	-2.6387	-2.61209	-2.57112	-2.50266	-2.42659	-2.35052	-2.28205	-2.24108	-2.21447
11.3	-2.64476	-2.61808	-2.57699	-2.50834	-2.43206	-2.35578	-2.28712	-2.24604	-2.21935
11.4	-2.65098	-2.62422	-2.58303	-2.51419	-2.43771	-2.36123	-2.29239	-2.2512	-2.22444
11.5	-2.65734	-2.63052	-2.58921	-2.5202	-2.44352	-2.36685	-2.29783	-2.25653	-2.22971
11.6	-2.66382	-2.63693	-2.59552	-2.52634	-2.44947	-2.37261	-2.30342	-2.26202	-2.23513
11.7	-2.67039	-2.64343	-2.60193	-2.53258	-2.45553	-2.37848	-2.30914	-2.26763	-2.24068
11.8	-2.67702	-2.65001	-2.60841	-2.53891	-2.46168	-2.38445	-2.31495	-2.27335	-2.24634
11.9	-2.6837	-2.65663	-2.61494	-2.54528	-2.46789	-2.3905	-2.32084	-2.27915	-2.25208
12	-2.69041	-2.66328	-2.6215	-2.5517	-2.47414	-2.39658	-2.32678	-2.28501	-2.25788
12.1	-2.69712	-2.66993	-2.62808	-2.55813	-2.48042	-2.40271	-2.33276	-2.2909	-2.26372
12.2	-2.70382	-2.67658	-2.63464	-2.56456	-2.4867	-2.40884	-2.33876	-2.29682	-2.26959
12.3	-2.71048	-2.6832	-2.64118	-2.57098	-2.49297	-2.41497	-2.34476	-2.30275	-2.27546
12.4	-2.71711	-2.68977	-2.64768	-2.57736	-2.49922	-2.42108	-2.35075	-2.30866	-2.28133
12.5	-2.72368	-2.6963	-2.65414	-2.5837	-2.50543	-2.42716	-2.35672	-2.31456	-2.28718
12.6	-2.73021	-2.70278	-2.66056	-2.59	-2.51161	-2.43322	-2.36266	-2.32044	-2.29302
12.7	-2.73668	-2.70921	-2.66693	-2.59626	-2.51776	-2.43925	-2.36858	-2.3263	-2.29883
12.8	-2.74309	-2.71559	-2.67324	-2.60248	-2.52386	-2.44524	-2.37448	-2.33213	-2.30463
12.9	-2.74946	-2.72192	-2.67951	-2.60866	-2.52993	-2.4512	-2.38035	-2.33794	-2.3104
13	-2.75578	-2.72821	-2.68575	-2.6148	-2.53598	-2.45715	-2.3862	-2.34374	-2.31617
13.1	-2.76208	-2.73447	-2.69196	-2.62093	-2.54201	-2.46308	-2.39205	-2.34954	-2.32193
13.2	-2.76836	-2.74072	-2.69816	-2.62705	-2.54803	-2.46902	-2.3979	-2.35535	-2.32771
13.3	-2.77463	-2.74696	-2.70435	-2.63316	-2.55406	-2.47496	-2.40377	-2.36116	-2.3335
13.4	-2.78089	-2.75319	-2.71054	-2.63928	-2.5601	-2.48091	-2.40965	-2.367	-2.3393
13.5	-2.78715	-2.75942	-2.71673	-2.64539	-2.56613	-2.48687	-2.41553	-2.37284	-2.34511
13.6	-2.79339	-2.76563	-2.7229	-2.6515	-2.57216	-2.49283	-2.42142	-2.37869	-2.35094
13.7	-2.79961	-2.77183	-2.72906	-2.65759	-2.57819	-2.49878	-2.42731	-2.38454	-2.35676
13.8	-2.80582	-2.77802	-2.73521	-2.66368	-2.5842	-2.50472	-2.43319	-2.39038	-2.36258
13.9	-2.81201	-2.78418	-2.74134	-2.66974	-2.5902	-2.51066	-2.43906	-2.39622	-2.36839
14	-2.81817	-2.79032	-2.74744	-2.67579	-2.59618	-2.51657	-2.44492	-2.40204	-2.37419
14.1	-2.8243	-2.79643	-2.75351	-2.68181	-2.60213	-2.52246	-2.45075	-2.40784	-2.37997
14.2	-2.8304	-2.80251	-2.75956	-2.68779	-2.60806	-2.52832	-2.45655	-2.41361	-2.38571
14.3	-2.83646	-2.80855	-2.76557	-2.69375	-2.61395	-2.53415	-2.46233	-2.41935	-2.39143
14.4	-2.84251	-2.81457	-2.77156	-2.69968	-2.61982	-2.53996	-2.46808	-2.42507	-2.39713
14.5	-2.84853	-2.82057	-2.77752	-2.70559	-2.62567	-2.54575	-2.47382	-2.43077	-2.40282
14.6	-2.85454	-2.82656	-2.78348	-2.7115	-2.63152	-2.55153	-2.47955	-2.43647	-2.40849
14.7	-2.86056	-2.83256	-2.78944	-2.7174	-2.63736	-2.55732	-2.48528	-2.44216	-2.41416
14.8	-2.86657	-2.83855	-2.7954	-2.72331	-2.6432	-2.5631	-2.491	-2.44786	-2.41984
14.9	-2.87258	-2.84454	-2.80136	-2.72921	-2.64905	-2.56888	-2.49673	-2.45355	-2.42551
15	-2.8786	-2.85054	-2.80732	-2.73512	-2.65489	-2.57467	-2.50246	-2.45925	-2.43119

## Sheet: M60 - boys
	M60 percentile values (mg)
Age (y)	3	5	10	25	50	75	90	95	97
5	216.67	224.479	237.411	261.833	293.992	332.911	375.449	405.199	426.58
5.1	216.324	224.187	237.21	261.815	294.232	333.484	376.405	406.431	428.014
5.2	215.974	223.891	237.006	261.796	294.473	334.06	377.366	407.672	429.459
5.3	215.62	223.591	236.799	261.774	294.713	334.638	378.333	408.919	430.912
5.4	215.262	223.287	236.589	261.751	294.953	335.218	379.305	410.173	432.373
5.5	214.899	222.979	236.375	261.725	295.193	335.801	380.28	411.433	433.84
5.6	214.533	222.667	236.157	261.697	295.432	336.384	381.259	412.697	435.312
5.7	214.162	222.352	235.937	261.666	295.669	336.966	382.238	413.962	436.786
5.8	213.788	222.033	235.713	261.633	295.904	337.547	383.215	415.225	438.257
5.9	213.41	221.71	235.485	261.596	296.136	338.124	384.188	416.483	439.722
6	213.029	221.385	235.255	261.555	296.363	338.695	385.154	417.731	441.176
6.1	212.645	221.056	235.021	261.51	296.585	339.26	386.109	418.966	442.615
6.2	212.259	220.724	234.783	261.461	296.8	339.814	387.05	420.184	444.032
6.3	211.869	220.388	234.541	261.406	297.007	340.357	387.974	421.379	445.424
6.4	211.477	220.05	234.295	261.344	297.205	340.885	388.876	422.547	446.784
6.5	211.082	219.708	234.044	261.276	297.392	341.397	389.754	423.684	448.108
6.6	210.683	219.362	233.789	261.201	297.568	341.891	390.606	424.789	449.393
6.7	210.282	219.013	233.528	261.118	297.732	342.367	391.431	425.859	450.639
6.8	209.876	218.659	233.262	261.026	297.883	342.824	392.228	426.893	451.843
6.9	209.467	218.3	232.99	260.926	298.021	343.26	392.995	427.891	453.004
7	209.054	217.936	232.712	260.816	298.145	343.675	393.731	428.849	454.119
7.1	208.636	217.567	232.427	260.697	298.254	344.068	394.435	429.767	455.188
7.2	208.213	217.192	232.134	260.567	298.347	344.438	395.106	430.644	456.209
7.3	207.785	216.812	231.835	260.427	298.425	344.784	395.743	431.478	457.181
7.4	207.352	216.425	231.527	260.275	298.486	345.106	396.344	432.268	458.101
7.5	206.913	216.032	231.211	260.112	298.53	345.402	396.909	433.012	458.969
7.6	206.468	215.631	230.887	259.937	298.556	345.671	397.436	433.71	459.784
7.7	206.016	215.224	230.554	259.749	298.564	345.914	397.925	434.361	460.544
7.8	205.559	214.809	230.212	259.548	298.552	346.129	398.374	434.962	461.248
7.9	205.094	214.386	229.86	259.334	298.521	346.315	398.783	435.514	461.894
8	204.623	213.956	229.499	259.106	298.47	346.472	399.15	436.014	462.482
8.1	204.144	213.517	229.127	258.864	298.399	346.599	399.475	436.462	463.01
8.2	203.658	213.069	228.744	258.606	298.305	346.694	399.756	436.857	463.477
8.3	203.164	212.612	228.351	258.334	298.19	346.758	399.993	437.198	463.882
8.4	202.661	212.147	227.946	258.046	298.053	346.79	400.185	437.483	464.224
8.5	202.151	211.671	227.53	257.742	297.892	346.788	400.33	437.712	464.502
8.6	201.631	211.186	227.102	257.421	297.707	346.752	400.428	437.882	464.714
8.7	201.102	210.69	226.66	257.082	297.498	346.68	400.477	437.994	464.858
8.8	200.564	210.183	226.206	256.726	297.262	346.571	400.475	438.043	464.933
8.9	200.015	209.665	225.738	256.35	297	346.425	400.42	438.03	464.937
9	199.457	209.135	225.256	255.956	296.71	346.239	400.313	437.953	464.868
9.1	198.888	208.593	224.759	255.541	296.392	346.013	400.15	437.809	464.724
9.2	198.308	208.039	224.248	255.106	296.044	345.746	399.931	437.597	464.504
9.3	197.718	207.474	223.722	254.65	295.668	345.437	399.655	437.316	464.206
9.4	197.118	206.897	223.181	254.174	295.262	345.085	399.32	436.965	463.829
9.5	196.509	206.308	222.627	253.678	294.825	344.691	398.927	436.543	463.371
9.6	195.89	205.709	222.058	253.161	294.359	344.253	398.473	436.049	462.832
9.7	195.263	205.1	221.477	252.626	293.865	343.773	397.961	435.483	462.213
9.8	194.631	204.483	220.886	252.073	293.344	343.253	397.392	434.849	461.515
9.9	193.993	203.861	220.285	251.505	292.797	342.694	396.768	434.147	460.741
10	193.353	203.234	219.677	250.924	292.227	342.098	396.09	433.379	459.893
10.1	192.712	202.604	219.063	250.33	291.636	341.466	395.36	432.547	458.97
10.2	192.072	201.973	218.445	249.726	291.023	340.799	394.578	431.649	457.972
10.3	191.434	201.343	217.825	249.112	290.39	340.098	393.743	430.685	456.899
10.4	190.8	200.714	217.204	248.49	289.738	339.362	392.855	429.656	455.751
10.5	190.171	200.09	216.583	247.861	289.068	338.593	391.916	428.561	454.527
10.6	189.549	199.47	215.963	247.227	288.381	337.791	390.925	427.401	453.228
10.7	188.933	198.855	215.344	246.586	287.677	336.956	389.883	426.177	451.854
10.8	188.326	198.246	214.729	245.94	286.956	336.09	388.79	424.888	450.407
10.9	187.726	197.643	214.115	245.29	286.219	335.191	387.648	423.536	448.888
11	187.134	197.047	213.505	244.635	285.467	334.262	386.457	422.124	447.298
11.1	186.55	196.455	212.897	243.975	284.699	333.303	385.221	420.655	445.644
11.2	185.972	195.869	212.291	243.311	283.916	332.317	383.942	419.132	443.929
11.3	185.4	195.287	211.686	242.641	283.119	331.304	382.623	417.56	442.158
11.4	184.834	194.709	211.082	241.967	282.309	330.267	381.267	415.943	440.335
11.5	184.273	194.135	210.48	241.289	281.487	329.207	379.877	414.285	438.467
11.6	183.717	193.564	209.878	240.607	280.654	328.127	378.457	412.59	436.558
11.7	183.166	192.997	209.278	239.921	279.81	327.029	377.011	410.863	434.613
11.8	182.619	192.434	208.68	239.233	278.958	325.915	375.541	409.108	432.638
11.9	182.077	191.874	208.084	238.543	278.099	324.788	374.052	407.33	430.637
12	181.542	191.32	207.49	237.853	277.235	323.649	372.546	405.532	428.614
12.1	181.012	190.771	206.901	237.164	276.368	322.503	371.027	403.718	426.574
12.2	180.491	190.228	206.318	236.478	275.499	321.35	369.498	401.893	424.521
12.3	179.977	189.694	205.741	235.795	274.63	320.194	367.963	400.06	422.459
12.4	179.473	189.168	205.171	235.117	273.764	319.037	366.424	398.221	420.392
12.5	178.979	188.651	204.609	234.446	272.901	317.88	364.883	396.381	418.324
12.6	178.495	188.145	204.057	233.782	272.043	316.727	363.344	394.541	416.256
12.7	178.023	187.649	203.516	233.127	271.192	315.578	361.809	392.706	414.193
12.8	177.563	187.165	202.984	232.481	270.349	314.435	360.279	390.877	412.137
12.9	177.112	186.69	202.462	231.843	269.512	313.299	358.757	389.057	410.091
13	176.67	186.225	201.948	231.213	268.683	312.17	357.243	387.247	408.058
13.1	176.236	185.766	201.442	230.59	267.861	311.049	355.74	385.45	406.039
13.2	175.809	185.315	200.942	229.974	267.046	309.937	354.247	383.666	404.036
13.3	175.388	184.869	200.448	229.363	266.237	308.832	352.766	381.897	402.051
13.4	174.971	184.428	199.959	228.757	265.433	307.734	351.295	380.141	400.081
13.5	174.559	183.991	199.473	228.156	264.635	306.643	349.835	378.399	398.128
13.6	174.149	183.557	198.991	227.557	263.84	305.559	348.384	376.67	396.191
13.7	173.742	183.126	198.511	226.962	263.049	304.48	346.943	374.955	394.27
13.8	173.337	182.696	198.034	226.368	262.262	303.407	345.511	373.251	392.365
13.9	172.934	182.269	197.558	225.777	261.477	302.339	344.088	371.561	390.474
14	172.532	181.842	197.083	225.188	260.695	301.275	342.673	369.881	388.598
14.1	172.131	181.417	196.61	224.599	259.915	300.216	341.267	368.213	386.736
14.2	171.732	180.993	196.137	224.012	259.138	299.162	339.868	366.557	384.888
14.3	171.333	180.57	195.666	223.427	258.363	298.112	338.477	364.911	383.054
14.4	170.936	180.148	195.196	222.843	257.59	297.066	337.095	363.277	381.233
14.5	170.54	179.727	194.727	222.26	256.82	296.025	335.72	361.653	379.425
14.6	170.145	179.308	194.26	221.679	256.052	294.988	334.353	360.041	377.631
14.7	169.751	178.889	193.793	221.099	255.286	293.955	332.993	358.439	375.85
14.8	169.358	178.472	193.328	220.521	254.522	292.927	331.641	356.847	374.083
14.9	168.967	178.056	192.863	219.944	253.761	291.903	330.297	355.266	372.327
15	168.576	177.641	192.4	219.368	253.002	290.883	328.96	353.696	370.585

## Sheet: M60 - girls
	M60 percentile values (mg)
Age (y)	3	5	10	25	50	75	90	95	97
5	204.906	211.043	220.972	238.966	261.269	286.369	311.716	328.297	339.686
5.1	204.795	210.997	221.03	239.219	261.772	287.159	312.803	329.58	341.104
5.2	204.679	210.945	221.084	239.471	262.275	287.954	313.897	330.871	342.532
5.3	204.556	210.887	221.134	239.72	262.78	288.753	314.998	332.173	343.971
5.4	204.428	210.825	221.18	239.968	263.286	289.556	316.107	333.484	345.421
5.5	204.293	210.756	221.221	240.214	263.792	290.363	317.223	334.804	346.882
5.6	204.151	210.682	221.258	240.457	264.299	291.174	318.346	336.133	348.353
5.7	204.003	210.602	221.29	240.697	264.806	291.988	319.476	337.471	349.834
5.8	203.847	210.515	221.316	240.935	265.313	292.805	320.612	338.817	351.324
5.9	203.683	210.42	221.336	241.168	265.818	293.624	321.753	340.169	352.823
6	203.509	210.316	221.347	241.394	266.318	294.441	322.894	341.524	354.324
6.1	203.32	210.198	221.345	241.609	266.81	295.252	324.032	342.876	355.825
6.2	203.115	210.063	221.328	241.81	267.291	296.053	325.162	344.223	357.319
6.3	202.89	209.91	221.293	241.994	267.755	296.841	326.28	345.558	358.804
6.4	202.643	209.735	221.236	242.158	268.201	297.611	327.382	346.878	360.274
6.5	202.371	209.534	221.154	242.297	268.622	298.358	328.46	348.174	361.719
6.6	202.071	209.307	221.045	242.409	269.017	299.077	329.512	349.444	363.138
6.7	201.745	209.053	220.909	242.495	269.385	299.77	330.535	350.684	364.528
6.8	201.394	208.773	220.748	242.554	269.726	300.434	331.53	351.895	365.886
6.9	201.018	208.468	220.561	242.587	270.04	301.07	332.494	353.074	367.212
7	200.617	208.139	220.349	242.594	270.326	301.677	333.427	354.219	368.502
7.1	200.193	207.786	220.113	242.576	270.585	302.254	334.326	355.329	369.756
7.2	199.747	207.41	219.853	242.532	270.817	302.8	335.192	356.402	370.97
7.3	199.279	207.011	219.57	242.463	271.02	303.315	336.021	357.436	372.144
7.4	198.79	206.591	219.264	242.369	271.196	303.798	336.814	358.429	373.273
7.5	198.281	206.151	218.936	242.251	271.344	304.248	337.568	359.379	374.357
7.6	197.754	205.691	218.587	242.109	271.464	304.665	338.282	360.285	375.393
7.7	197.208	205.211	218.217	241.943	271.555	305.047	338.955	361.145	376.379
7.8	196.645	204.714	217.828	241.754	271.618	305.394	339.585	361.956	377.312
7.9	196.066	204.2	217.42	241.542	271.652	305.705	340.17	362.716	378.19
8	195.473	203.669	216.993	241.307	271.658	305.98	340.71	363.424	379.01
8.1	194.865	203.124	216.549	241.051	271.636	306.218	341.203	364.078	379.772
8.2	194.245	202.564	216.089	240.773	271.584	306.417	341.647	364.675	380.471
8.3	193.614	201.992	215.613	240.474	271.505	306.578	342.04	365.214	381.105
8.4	192.973	201.408	215.123	240.155	271.397	306.7	342.383	365.692	381.673
8.5	192.324	200.815	214.621	239.818	271.261	306.783	342.673	366.109	382.173
8.6	191.671	200.215	214.109	239.464	271.099	306.827	342.91	366.463	382.602
8.7	191.014	199.61	213.588	239.094	270.911	306.832	343.092	366.751	382.958
8.8	190.358	199.004	213.062	238.712	270.7	306.799	343.221	366.975	383.242
8.9	189.706	198.4	212.534	238.32	270.468	306.73	343.297	367.134	383.451
9	189.063	197.802	212.008	237.921	270.216	306.627	343.321	367.227	383.587
9.1	188.432	197.213	211.487	237.519	269.948	306.49	343.292	367.256	383.648
9.2	187.816	196.637	210.975	237.116	269.667	306.322	343.213	367.22	383.635
9.3	187.218	196.077	210.474	236.715	269.372	306.124	343.084	367.119	383.547
9.4	186.643	195.537	209.988	236.318	269.068	305.897	342.905	366.955	383.386
9.5	186.092	195.018	209.519	235.928	268.756	305.644	342.678	366.728	383.151
9.6	185.568	194.524	209.069	235.547	268.438	305.364	342.403	366.438	382.842
9.7	185.071	194.052	208.636	235.172	268.11	305.056	342.079	366.084	382.459
9.8	184.597	193.602	208.219	234.802	267.772	304.718	341.702	365.662	381.997
9.9	184.144	193.17	207.815	234.434	267.42	304.346	341.27	365.171	381.457
10	183.712	192.755	207.423	234.066	267.052	303.938	340.782	364.609	380.835
10.1	183.296	192.352	207.037	233.693	266.664	303.491	340.233	363.973	380.129
10.2	182.89	191.957	206.653	233.31	266.249	302.999	339.619	363.256	379.333
10.3	182.488	191.562	206.263	232.911	265.802	302.454	338.932	362.455	378.444
10.4	182.085	191.162	205.862	232.488	265.316	301.852	338.169	361.564	377.457
10.5	181.674	190.751	205.444	232.036	264.785	301.187	337.324	360.579	376.366
10.6	181.25	190.324	205.004	231.549	264.205	300.454	336.392	359.496	375.169
10.7	180.811	189.876	204.537	231.025	263.571	299.65	335.371	358.312	373.864
10.8	180.351	189.405	204.04	230.458	262.879	298.77	334.258	357.024	372.448
10.9	179.867	188.906	203.509	229.845	262.125	297.812	333.049	355.631	370.919
11	179.356	188.376	202.94	229.183	261.308	296.773	331.743	354.129	369.275
11.1	178.816	187.813	202.332	228.47	260.425	295.653	330.34	352.521	367.518
11.2	178.247	187.217	201.685	227.706	259.476	294.451	328.84	350.807	365.649
11.3	177.646	186.586	200.996	226.889	258.461	293.167	327.244	348.988	363.669
11.4	177.014	185.92	200.266	226.019	257.379	291.803	325.554	347.066	361.581
11.5	176.35	185.218	199.495	225.098	256.233	290.36	323.773	345.046	359.39
11.6	175.657	184.484	198.686	224.129	255.027	288.845	321.908	342.935	357.103
11.7	174.937	183.72	197.841	223.115	253.766	287.263	319.965	340.741	354.73
11.8	174.193	182.927	196.964	222.06	252.453	285.62	317.953	338.472	352.279
11.9	173.426	182.11	196.058	220.968	251.095	283.921	315.878	336.136	349.758
12	172.64	181.272	195.126	219.843	249.696	282.175	313.749	333.742	347.177
12.1	171.84	180.416	194.174	218.693	248.264	280.39	311.575	331.301	344.547
12.2	171.029	179.549	193.206	217.521	246.806	278.572	309.365	328.822	341.879
12.3	170.211	178.672	192.227	216.334	245.327	276.73	307.128	326.315	339.182
12.4	169.391	177.792	191.242	215.137	243.834	274.872	304.873	323.789	336.466
12.5	168.572	176.912	190.255	213.935	242.334	273.004	302.607	321.253	333.741
12.6	167.758	176.035	189.27	212.733	240.832	271.132	300.338	318.714	331.014
12.7	166.952	175.166	188.291	211.535	239.333	269.264	298.074	316.182	328.294
12.8	166.158	174.309	187.324	210.347	237.844	267.406	295.822	313.663	325.589
12.9	165.379	173.465	186.369	209.173	236.367	265.562	293.586	311.163	322.905
13	164.614	172.637	185.43	208.013	234.906	263.736	291.371	308.687	320.247
13.1	163.867	171.825	184.507	206.869	233.464	261.931	289.181	306.238	317.618
13.2	163.138	171.031	183.602	205.745	232.042	260.149	287.019	303.821	315.024
13.3	162.427	170.257	182.717	204.642	230.643	258.394	284.888	301.438	312.467
13.4	161.736	169.501	181.852	203.56	229.268	256.668	282.792	299.094	309.951
13.5	161.064	168.766	181.007	202.501	227.92	254.973	280.732	296.791	307.48
13.6	160.411	168.05	180.183	201.465	226.599	253.311	278.711	294.532	305.055
13.7	159.777	167.354	179.381	200.453	225.306	251.683	276.732	292.318	302.68
13.8	159.162	166.678	178.599	199.466	224.043	250.09	274.795	290.153	300.356
13.9	158.565	166.02	177.837	198.501	222.807	248.531	272.899	288.033	298.082
14	157.983	165.378	177.094	197.558	221.597	247.005	271.042	285.957	295.856
14.1	157.416	164.752	176.367	196.635	220.411	245.508	269.223	283.924	293.675
14.2	156.861	164.14	175.656	195.73	219.249	244.041	267.439	281.931	291.538
14.3	156.318	163.539	174.957	194.841	218.107	242.6	265.688	279.975	289.441
14.4	155.784	162.948	174.27	193.966	216.982	241.181	263.965	278.051	287.379
14.5	155.256	162.365	173.59	193.1	215.871	239.781	262.265	276.155	285.348
14.6	154.732	161.785	172.915	192.241	214.769	238.394	260.584	274.28	283.341
14.7	154.209	161.206	172.242	191.385	213.672	237.016	258.916	272.422	281.353
14.8	153.687	160.629	171.571	190.533	212.582	235.647	257.262	270.581	279.383
14.9	153.166	160.053	170.901	189.683	211.496	234.287	255.621	268.756	277.432
15	152.646	159.478	170.234	188.837	210.417	232.936	253.993	266.946	275.499
