# Supplementary material for: Reference values for wrist-worn accelerometer physical activity metrics in England children and adolescents
Source: Int J Behav Nutr Phys Act. 2023 Mar 25;20:35. doi: 10.1186/s12966-023-01435-z (PMC10039565; doi:10.1186/s12966-023-01435-z)
Supplement: Supplementary file 10 — Additional file 10. Tables of percentile values for ENMO metric. [file 12966_2023_1435_MOESM10_ESM.xlsx]

## Sheet: Average acceleration - boys
Average acceleration (mg)
Age (y)	3	5	10	25	50	75	90	95	97
5	47.1341	49.7281	53.9975	61.9442	72.1169	83.9172	96.1382	104.267	109.902
5.1	47.0984	49.708	54.0051	62.01	72.2682	84.181	96.532	104.754	110.457
5.2	47.0618	49.687	54.0121	62.0755	72.4198	84.4463	96.9288	105.245	111.016
5.3	47.0244	49.6653	54.0183	62.1406	72.5716	84.713	97.3285	105.74	111.581
5.4	46.9861	49.6427	54.0239	62.2053	72.7238	84.9812	97.7313	106.24	112.151
5.5	46.947	49.6193	54.0286	62.2695	72.8762	85.2507	98.137	106.744	112.726
5.6	46.9067	49.5947	54.0324	62.3331	73.0285	85.5213	98.5453	107.252	113.306
5.7	46.8648	49.5686	54.0345	62.3952	73.18	85.792	98.9552	107.762	113.89
5.8	46.8208	49.5403	54.0345	62.4553	73.3298	86.0619	99.3656	108.274	114.476
5.9	46.7742	49.5094	54.0318	62.5127	73.4772	86.3301	99.7755	108.787	115.064
6	46.7245	49.4753	54.0258	62.5666	73.6213	86.5956	100.184	109.299	115.651
6.1	46.671	49.4371	54.0154	62.6161	73.7609	86.8569	100.589	109.808	116.237
6.2	46.6127	49.394	53.9999	62.6599	73.8947	87.1125	100.988	110.313	116.819
6.3	46.5489	49.3452	53.9783	62.697	74.0212	87.3608	101.381	110.811	117.394
6.4	46.4789	49.2897	53.9495	62.7263	74.1392	87.6002	101.765	111.301	117.962
6.5	46.4019	49.2269	53.9129	62.7469	74.2477	87.8293	102.138	111.78	118.519
6.6	46.3178	49.1567	53.8682	62.7583	74.3461	88.0477	102.501	112.249	119.065
6.7	46.2264	49.0787	53.8153	62.7605	74.4341	88.2549	102.851	112.705	119.6
6.8	46.1276	48.993	53.7538	62.7531	74.5115	88.4505	103.19	113.15	120.123
6.9	46.0212	48.8993	53.6837	62.736	74.5779	88.6342	103.516	113.582	120.633
7	45.9072	48.7974	53.6048	62.7088	74.633	88.8055	103.829	114.001	121.13
7.1	45.7855	48.6874	53.5169	62.6715	74.6766	88.9641	104.129	114.406	121.613
7.2	45.656	48.5691	53.42	62.6238	74.7085	89.1097	104.415	114.796	122.082
7.3	45.5187	48.4425	53.3141	62.5657	74.7285	89.242	104.686	115.173	122.536
7.4	45.3735	48.3075	53.1989	62.4971	74.7364	89.3609	104.943	115.534	122.975
7.5	45.2204	48.1641	53.0746	62.4178	74.7321	89.4661	105.186	115.88	123.399
7.6	45.0595	48.0124	52.941	62.3278	74.7154	89.5574	105.413	116.211	123.807
7.7	44.8907	47.8522	52.7981	62.227	74.6862	89.6345	105.625	116.525	124.199
7.8	44.7139	47.6835	52.6459	62.1154	74.6444	89.6973	105.821	116.824	124.574
7.9	44.5293	47.5065	52.4844	61.9928	74.5898	89.7455	106.001	117.105	124.932
8	44.3369	47.3209	52.3134	61.8592	74.5223	89.779	106.165	117.37	125.273
8.1	44.1365	47.1269	52.1331	61.7145	74.4418	89.7975	106.313	117.617	125.596
8.2	43.9283	46.9245	51.9434	61.5587	74.3481	89.8008	106.443	117.847	125.901
8.3	43.7123	46.7137	51.7442	61.3918	74.2412	89.7889	106.557	118.059	126.187
8.4	43.4885	46.4944	51.5357	61.2136	74.121	89.7615	106.653	118.252	126.455
8.5	43.257	46.2668	51.3178	61.0242	73.9874	89.7183	106.732	118.427	126.703
8.6	43.0175	46.0305	51.0902	60.8233	73.8399	89.6589	106.792	118.582	126.931
8.7	42.7701	45.7857	50.8529	60.6107	73.6784	89.583	106.833	118.717	127.139
8.8	42.5147	45.5323	50.606	60.3865	73.5027	89.4903	106.856	118.832	127.325
8.9	42.2515	45.2704	50.3494	60.1505	73.3128	89.3807	106.859	118.926	127.49
9	41.9805	44.9999	50.0832	59.9027	73.1085	89.254	106.842	118.999	127.632
9.1	41.7017	44.721	49.8072	59.6431	72.8897	89.1099	106.805	119.051	127.753
9.2	41.4152	44.4336	49.5217	59.3718	72.6566	88.9485	106.749	119.081	127.85
9.3	41.1212	44.1381	49.2269	59.089	72.4092	88.7698	106.672	119.089	127.925
9.4	40.8199	43.8346	48.9229	58.7949	72.1478	88.5742	106.576	119.076	127.978
9.5	40.5116	43.5233	48.6101	58.4896	71.8725	88.3617	106.46	119.041	128.008
9.6	40.1965	43.2046	48.2885	58.1736	71.5837	88.1326	106.324	118.986	128.016
9.7	39.8752	42.8789	47.959	57.8476	71.2822	87.8879	106.17	118.91	128.003
9.8	39.5483	42.5471	47.6223	57.5122	70.9689	87.6288	105.999	118.816	127.971
9.9	39.2164	42.2096	47.2789	57.1684	70.6448	87.3562	105.812	118.705	127.921
10	38.8801	41.8672	46.9296	56.817	70.3109	87.0712	105.611	118.577	127.853
10.1	38.5396	41.5201	46.5748	56.4582	69.9674	86.7745	105.396	118.435	127.77
10.2	38.1952	41.1685	46.2145	56.0923	69.6146	86.4659	105.166	118.277	127.671
10.3	37.8469	40.8125	45.8489	55.7194	69.2525	86.1455	104.923	118.104	127.556
10.4	37.4948	40.4522	45.478	55.3394	68.8812	85.8134	104.665	117.915	127.424
10.5	37.139	40.0875	45.102	54.9525	68.5006	85.4695	104.393	117.711	127.276
10.6	36.7793	39.7185	44.7206	54.5583	68.1103	85.1131	104.106	117.49	127.11
10.7	36.4156	39.3448	44.3335	54.1566	67.7099	84.7437	103.804	117.251	126.926
10.8	36.0477	38.9664	43.9407	53.747	67.299	84.3608	103.484	116.994	126.722
10.9	35.6755	38.583	43.5418	53.3293	66.8772	83.9636	103.147	116.718	126.497
11	35.299	38.1947	43.1368	52.9035	66.4444	83.5521	102.793	116.422	126.251
11.1	34.9184	37.8016	42.7261	52.4696	66.0007	83.1263	102.421	116.106	125.984
11.2	34.5339	37.404	42.3097	52.028	65.5463	82.6864	102.031	115.77	125.695
11.3	34.1456	37.002	41.8878	51.5788	65.0815	82.2326	101.624	115.415	125.386
11.4	33.7538	36.5958	41.4608	51.1223	64.6065	81.7652	101.199	115.04	125.056
11.5	33.3592	36.1863	41.0293	50.6594	64.1224	81.2855	100.759	114.647	124.706
11.6	32.9623	35.7739	40.5942	50.191	63.6303	80.7948	100.305	114.239	124.34
11.7	32.5637	35.3595	40.1561	49.718	63.1313	80.2944	99.8389	113.816	123.958
11.8	32.1642	34.9436	39.7159	49.2413	62.6265	79.7856	99.3615	113.381	123.563
11.9	31.7644	34.5271	39.2743	48.762	62.1171	79.2701	98.8752	112.936	123.156
12	31.3651	34.1108	38.8325	48.2813	61.6049	78.7499	98.3824	112.483	122.742
12.1	30.9672	33.6957	38.3914	47.8003	61.0912	78.2268	97.8854	112.025	122.322
12.2	30.5714	33.2825	37.9519	47.3204	60.5776	77.7027	97.3865	111.565	121.9
12.3	30.1785	32.872	37.5149	46.8425	60.0653	77.1793	96.8878	111.105	121.478
12.4	29.7889	32.4648	37.0811	46.3676	59.5556	76.658	96.3912	110.648	121.059
12.5	29.4031	32.0615	36.6511	45.8963	59.0495	76.1402	95.8984	110.194	120.644
12.6	29.0218	31.6626	36.2256	45.4296	58.5479	75.6273	95.4109	109.747	120.236
12.7	28.6452	31.2686	35.8051	44.968	58.0518	75.1203	94.9304	109.307	119.837
12.8	28.2736	30.8797	35.3899	44.512	57.5616	74.6199	94.4575	108.877	119.448
12.9	27.907	30.4958	34.9799	44.0616	57.0774	74.1262	93.9925	108.455	119.068
13	27.5453	30.117	34.5751	43.6166	56.5992	73.6391	93.5353	108.042	118.699
13.1	27.1885	29.7432	34.1755	43.1772	56.1269	73.1588	93.0861	107.639	118.34
13.2	26.8365	29.3744	33.781	42.7432	55.6604	72.6851	92.6448	107.244	117.991
13.3	26.4892	29.0103	33.3914	42.3144	55.1996	72.2175	92.2109	106.859	117.651
13.4	26.1462	28.6506	33.0065	41.8903	54.7438	71.7557	91.7836	106.481	117.321
13.5	25.8075	28.2953	32.6259	41.4708	54.2927	71.299	91.3625	106.11	116.998
13.6	25.4727	27.9439	32.2494	41.0555	53.8461	70.847	90.947	105.745	116.683
13.7	25.1418	27.5965	31.8768	40.6442	53.4035	70.3995	90.5366	105.387	116.375
13.8	24.8147	27.2529	31.5082	40.2368	52.9649	69.9562	90.1312	105.034	116.074
13.9	24.4912	26.913	31.1432	39.8332	52.5301	69.5169	89.7305	104.688	115.779
14	24.1713	26.5767	30.7819	39.4332	52.0989	69.0814	89.3342	104.346	115.49
14.1	23.8549	26.2439	30.4241	39.0367	51.6712	68.6496	88.9423	104.009	115.207
14.2	23.5419	25.9146	30.0698	38.6438	51.2471	68.2215	88.5547	103.678	114.93
14.3	23.2324	25.5888	29.7191	38.2543	50.8264	67.797	88.1714	103.352	114.659
14.4	22.9264	25.2664	29.3718	37.8684	50.4092	67.3761	87.7923	103.031	114.395
14.5	22.6237	24.9474	29.028	37.4858	49.9954	66.9588	87.4176	102.715	114.136
14.6	22.3244	24.6319	28.6875	37.1067	49.585	66.5451	87.047	102.405	113.883
14.7	22.0284	24.3197	28.3505	36.7309	49.1779	66.135	86.6808	102.099	113.637
14.8	21.7357	24.0108	28.0168	36.3586	48.7743	65.7283	86.3187	101.799	113.397
14.9	21.4462	23.7052	27.6865	35.9895	48.3739	65.3252	85.9608	101.504	113.162
15	21.16	23.4029	27.3594	35.6237	47.9768	64.9255	85.6071	101.214	112.934

## Sheet: Average acceleration - girls
Average acceleration values (mg)
Age (y)	3	5	10	25	50	75	90	95	97
5	41.2805	43.3645	46.7612	52.9814	60.7692	69.5859	78.501	84.3216	88.3093
5.1	41.3791	43.4795	46.9047	53.1815	61.0481	69.9634	78.9872	84.8833	88.9248
5.2	41.4775	43.5945	47.0482	53.3822	61.3283	70.3432	79.4773	85.4501	89.5461
5.3	41.5757	43.7094	47.1919	53.5834	61.6097	70.7255	79.9712	86.0218	90.1732
5.4	41.6737	43.8241	47.3355	53.7852	61.8925	71.1103	80.4692	86.5987	90.8063
5.5	41.7721	43.9394	47.48	53.9883	62.1776	71.4987	80.9724	87.1821	91.4469
5.6	41.8738	44.0582	47.6286	54.1964	62.4691	71.8956	81.4865	87.7781	92.1013
5.7	41.9802	44.1821	47.7828	54.4114	62.7695	72.3036	82.0144	88.3898	92.7729
5.8	42.0928	44.3127	47.9444	54.6354	63.0808	72.7254	82.5592	89.0208	93.4653
5.9	42.2112	44.4495	48.1129	54.8678	63.4028	73.1605	83.1205	89.6704	94.1781
6	42.3317	44.5886	48.2843	55.104	63.7299	73.6027	83.6913	90.3313	94.9033
6.1	42.4503	44.7258	48.4538	55.3385	64.0559	74.0449	84.2635	90.9947	95.632
6.2	42.5626	44.8565	48.6165	55.5659	64.3746	74.4799	84.8289	91.6518	96.3549
6.3	42.6644	44.9764	48.7677	55.7807	64.6796	74.9002	85.3791	92.2937	97.0625
6.4	42.7525	45.0818	48.9035	55.9784	64.9656	75.2998	85.9071	92.9125	97.7466
6.5	42.8183	45.1639	49.0142	56.1478	65.2197	75.6635	86.3957	93.4897	98.3877
6.6	42.8603	45.2209	49.0979	56.2869	65.4392	75.9881	86.8409	94.0211	98.9813
6.7	42.8791	45.2536	49.1553	56.396	65.6246	76.2742	87.2433	94.507	99.5277
6.8	42.8753	45.2625	49.187	56.4761	65.7766	76.5223	87.6034	94.9479	100.027
6.9	42.8498	45.2484	49.1937	56.5276	65.896	76.7331	87.9218	95.3444	100.481
7	42.8032	45.2121	49.1763	56.5515	65.9834	76.9074	88.1992	95.697	100.888
7.1	42.7362	45.1542	49.1354	56.5486	66.0397	77.0458	88.4363	96.0066	101.251
7.2	42.6498	45.0757	49.072	56.5196	66.0657	77.1494	88.634	96.2739	101.57
7.3	42.5447	44.9774	48.9869	56.4655	66.0624	77.219	88.7931	96.4998	101.845
7.4	42.4216	44.86	48.881	56.3873	66.0307	77.2555	88.9145	96.6851	102.078
7.5	42.2816	44.7246	48.7551	56.2857	65.9717	77.2599	88.9993	96.8309	102.269
7.6	42.1255	44.5719	48.6103	56.162	65.8862	77.2333	89.0485	96.9381	102.42
7.7	41.9541	44.403	48.4474	56.0169	65.7754	77.1768	89.0632	97.0079	102.532
7.8	41.7683	44.2186	48.2674	55.8516	65.6403	77.0915	89.0445	97.0414	102.605
7.9	41.5691	44.0198	48.0713	55.667	65.482	76.9784	88.9935	97.0397	102.641
8	41.3573	43.8074	47.86	55.4643	65.3016	76.8388	88.9115	97.0039	102.641
8.1	41.1338	43.5823	47.6345	55.2443	65.1003	76.6738	88.7995	96.9354	102.606
8.2	40.8995	43.3456	47.3958	55.0083	64.8791	76.4846	88.659	96.8354	102.538
8.3	40.6554	43.0982	47.145	54.7574	64.6393	76.2727	88.4913	96.7053	102.437
8.4	40.4032	42.8419	46.8838	54.4936	64.3834	76.0405	88.2993	96.5482	102.308
8.5	40.1445	42.5783	46.6142	54.219	64.1135	75.7907	88.0858	96.3671	102.153
8.6	39.8808	42.3092	46.338	53.9356	63.832	75.5258	87.8536	96.1649	101.975
8.7	39.6138	42.0362	46.0569	53.6455	63.5411	75.2485	87.6057	95.9447	101.778
8.8	39.3467	41.7627	45.7746	53.3528	63.2458	74.9644	87.3483	95.7134	101.568
8.9	39.0828	41.4921	45.495	53.0619	62.951	74.6792	87.0883	95.4781	101.354
9	38.8253	41.2279	45.2215	52.777	62.6617	74.3987	86.832	95.246	101.143
9.1	38.5771	40.9732	44.9579	52.5021	62.3826	74.1285	86.5858	95.024	100.941
9.2	38.3413	40.7312	44.7073	52.2411	62.1183	73.8738	86.3559	94.8187	100.756
9.3	38.1205	40.5047	44.473	51.9976	61.8729	73.6397	86.1481	94.6362	100.595
9.4	37.9174	40.2966	44.2581	51.7754	61.6508	73.4311	85.9679	94.483	100.464
9.5	37.7347	40.1096	44.0656	51.5778	61.4562	73.2529	85.8212	94.3651	100.37
9.6	37.5739	39.9454	43.8974	51.407	61.2915	73.1082	85.7114	94.2863	100.316
9.7	37.4329	39.8018	43.751	51.2602	61.1534	72.9929	85.6339	94.2418	100.298
9.8	37.3089	39.6758	43.6231	51.1337	61.0376	72.902	85.5827	94.2248	100.308
9.9	37.1991	39.5644	43.5106	51.0236	60.9395	72.8301	85.5516	94.2285	100.34
10	37.1008	39.4648	43.4103	50.9264	60.8548	72.772	85.5346	94.2464	100.386
10.1	37.01	39.3728	43.3175	50.8366	60.7772	72.7201	85.5227	94.2686	100.435
10.2	36.921	39.2823	43.2258	50.7467	60.6975	72.6638	85.5035	94.2813	100.473
10.3	36.8284	39.1875	43.1285	50.6489	60.6068	72.5921	85.4641	94.2704	100.485
10.4	36.7264	39.0823	43.0193	50.5358	60.4959	72.4943	85.3918	94.222	100.457
10.5	36.6097	38.9611	42.8916	50.3997	60.3559	72.3596	85.274	94.1221	100.372
10.6	36.473	38.8182	42.7396	50.2337	60.1783	72.1778	85.0988	93.9574	100.218
10.7	36.3114	38.6485	42.5573	50.0309	59.955	71.9393	84.8545	93.715	99.9795
10.8	36.1201	38.4469	42.3392	49.7848	59.6782	71.6344	84.5297	93.3824	99.6441
10.9	35.8946	38.2084	42.08	49.4891	59.3401	71.254	84.1137	92.9476	99.1985
11	35.6315	37.9295	41.7757	49.1391	58.9353	70.7914	83.5984	92.4015	98.6333
11.1	35.3307	37.6102	41.4263	48.7349	58.4638	70.2466	82.9837	91.7442	97.9481
11.2	34.993	37.2513	41.0327	48.2774	57.9268	69.621	82.2714	90.9772	97.145
11.3	34.6193	36.8537	40.5958	47.768	57.3257	68.9163	81.4633	90.1029	96.2261
11.4	34.2104	36.4184	40.1169	47.208	56.6624	68.1348	80.5622	89.1241	95.1944
11.5	33.7698	35.9491	39.6	46.6022	55.9426	67.2834	79.576	88.0497	94.0596
11.6	33.3035	35.452	39.0521	45.9587	55.1761	66.3738	78.5189	86.8953	92.8381
11.7	32.8171	34.9333	38.4799	45.2859	54.3728	65.4181	77.405	85.6764	91.5468
11.8	32.3162	34.3991	37.8901	44.5913	53.5421	64.4276	76.2479	84.4082	90.2017
11.9	31.8064	33.855	37.2891	43.8827	52.6932	63.4134	75.0607	83.1053	88.8184
12	31.2936	33.3075	36.684	43.1685	51.8363	62.3879	73.858	81.7839	87.4144
12.1	30.7837	32.763	36.0818	42.4568	50.9814	61.3631	72.6543	80.4599	86.0066
12.2	30.2824	32.2275	35.4892	41.7557	50.1378	60.3505	71.4631	79.1484	84.6112
12.3	29.795	31.7065	34.9122	41.0723	49.3145	59.3608	70.2973	77.8638	83.2436
12.4	29.3259	31.2049	34.3562	40.413	48.5191	58.4032	69.1678	76.6182	81.9169
12.5	28.8784	30.726	33.8252	39.7822	47.7571	57.4844	68.0826	75.4206	80.6405
12.6	28.4553	30.2731	33.3223	39.1842	47.0334	56.6104	67.049	74.2788	79.4231
12.7	28.0594	29.849	32.8509	38.6225	46.3524	55.7867	66.0734	73.2004	78.2726
12.8	27.6932	29.4562	32.4138	38.1006	45.7184	55.0185	65.1621	72.1921	77.1963
12.9	27.357	29.0953	32.0115	37.6192	45.1322	54.3065	64.3161	71.2552	76.1957
13	27.0491	28.7644	31.642	37.1758	44.5909	53.6476	63.5318	70.3857	75.2666
13.1	26.7678	28.4617	31.3033	36.7683	44.0919	53.0387	62.8055	69.5798	74.4048
13.2	26.5117	28.1856	30.9938	36.3945	43.6328	52.4769	62.134	68.8337	73.6065
13.3	26.2791	27.9345	30.7115	36.0525	43.2112	51.9594	61.5139	68.1439	72.8677
13.4	26.0681	27.7063	30.4543	35.7396	42.8239	51.4825	60.941	67.5057	72.1837
13.5	25.8768	27.4988	30.2199	35.453	42.4679	51.0425	60.411	66.9146	71.5496
13.6	25.7032	27.3102	30.0059	35.1903	42.14	50.6358	59.9198	66.3658	70.9604
13.7	25.5454	27.1383	29.8103	34.949	41.8374	50.2591	59.4634	65.8552	70.4117
13.8	25.4015	26.9813	29.631	34.7265	41.5572	49.9088	59.0379	65.3783	69.8988
13.9	25.2697	26.8369	29.4655	34.5203	41.2961	49.5813	58.6389	64.9306	69.4168
14	25.1479	26.7032	29.3117	34.3276	41.0513	49.2729	58.2622	64.5074	68.9609
14.1	25.0341	26.5781	29.1674	34.146	40.8195	48.9803	57.9039	64.1043	68.5264
14.2	24.9266	26.4596	29.0304	33.973	40.5981	48.6999	57.5601	63.7171	68.1087
14.3	24.8239	26.3463	28.899	33.8067	40.3847	48.4292	57.2276	63.3424	67.7044
14.4	24.725	26.237	28.7722	33.6458	40.1778	48.1663	56.9043	62.9779	67.3109
14.5	24.6289	26.1307	28.6487	33.4888	39.9758	47.9094	56.5881	62.6212	66.9257
14.6	24.5342	26.0259	28.5269	33.3341	39.7765	47.6559	56.2761	62.2692	66.5456
14.7	24.4398	25.9215	28.4056	33.18	39.5783	47.4038	55.9658	61.9192	66.1676
14.8	24.3456	25.8175	28.2848	33.0267	39.3811	47.153	55.6573	61.5712	65.7918
14.9	24.2517	25.7137	28.1645	32.874	39.1848	46.9036	55.3505	61.2251	65.4181
15	24.1581	25.6104	28.0446	32.722	38.9895	46.6555	55.0454	60.881	65.0466

## Sheet: Intensity gradient - boys
	Intensity gradient percentile values
Age (y)	3	5	10	25	50	75	90	95	97
5	-2.28526	-2.25975	-2.22048	-2.15486	-2.08195	-2.00905	-1.94343	-1.90416	-1.87865
5.1	-2.28415	-2.25856	-2.21917	-2.15334	-2.0802	-2.00706	-1.94123	-1.90184	-1.87625
5.2	-2.28304	-2.25737	-2.21785	-2.15182	-2.07845	-2.00508	-1.93904	-1.89952	-1.87385
5.3	-2.28193	-2.25618	-2.21654	-2.15029	-2.07669	-2.00309	-1.93684	-1.89719	-1.87145
5.4	-2.28081	-2.25498	-2.21521	-2.14876	-2.07492	-2.00108	-1.93463	-1.89486	-1.86903
5.5	-2.27968	-2.25377	-2.21387	-2.14721	-2.07314	-1.99907	-1.9324	-1.8925	-1.86659
5.6	-2.27853	-2.25254	-2.21252	-2.14564	-2.07134	-1.99703	-1.93016	-1.89013	-1.86414
5.7	-2.27738	-2.2513	-2.21115	-2.14406	-2.06952	-1.99499	-1.9279	-1.88775	-1.86167
5.8	-2.2762	-2.25005	-2.20977	-2.14247	-2.0677	-1.99292	-1.92562	-1.88535	-1.85919
5.9	-2.27501	-2.24878	-2.20837	-2.14086	-2.06585	-1.99084	-1.92333	-1.88293	-1.85669
6	-2.27381	-2.24749	-2.20696	-2.13924	-2.06399	-1.98875	-1.92102	-1.88049	-1.85417
6.1	-2.2726	-2.24619	-2.20554	-2.1376	-2.06212	-1.98664	-1.9187	-1.87805	-1.85164
6.2	-2.27138	-2.24489	-2.20411	-2.13596	-2.06024	-1.98452	-1.91637	-1.87559	-1.8491
6.3	-2.27015	-2.24358	-2.20267	-2.13431	-2.05836	-1.9824	-1.91404	-1.87313	-1.84656
6.4	-2.26893	-2.24228	-2.20124	-2.13266	-2.05647	-1.98028	-1.9117	-1.87066	-1.84401
6.5	-2.26772	-2.24099	-2.19982	-2.13103	-2.05459	-1.97816	-1.90937	-1.8682	-1.84147
6.6	-2.26653	-2.23971	-2.19841	-2.12941	-2.05274	-1.97606	-1.90706	-1.86576	-1.83894
6.7	-2.26538	-2.23847	-2.19704	-2.12782	-2.0509	-1.97399	-1.90476	-1.86333	-1.83643
6.8	-2.26427	-2.23727	-2.19571	-2.12627	-2.04911	-1.97195	-1.9025	-1.86094	-1.83395
6.9	-2.26321	-2.23613	-2.19444	-2.12477	-2.04736	-1.96995	-1.90028	-1.85859	-1.83151
7	-2.26222	-2.23505	-2.19322	-2.12333	-2.04567	-1.96801	-1.89811	-1.85628	-1.82911
7.1	-2.26131	-2.23405	-2.19208	-2.12196	-2.04404	-1.96613	-1.896	-1.85403	-1.82678
7.2	-2.26048	-2.23313	-2.19102	-2.12066	-2.04249	-1.96431	-1.89395	-1.85184	-1.8245
7.3	-2.25974	-2.2323	-2.19005	-2.11945	-2.04101	-1.96257	-1.89198	-1.84973	-1.82229
7.4	-2.25911	-2.23158	-2.18918	-2.11834	-2.03963	-1.96092	-1.89008	-1.84768	-1.82015
7.5	-2.25858	-2.23095	-2.18841	-2.11732	-2.03833	-1.95935	-1.88826	-1.84571	-1.81808
7.6	-2.25818	-2.23045	-2.18775	-2.11641	-2.03714	-1.95787	-1.88652	-1.84383	-1.8161
7.7	-2.25789	-2.23006	-2.18721	-2.1156	-2.03605	-1.95649	-1.88488	-1.84203	-1.8142
7.8	-2.25774	-2.22981	-2.18679	-2.11492	-2.03507	-1.95521	-1.88334	-1.84033	-1.8124
7.9	-2.25773	-2.22969	-2.18651	-2.11437	-2.03421	-1.95405	-1.88191	-1.83873	-1.81069
8	-2.25786	-2.22972	-2.18637	-2.11394	-2.03347	-1.953	-1.88058	-1.83723	-1.80908
8.1	-2.25816	-2.2299	-2.18638	-2.11366	-2.03287	-1.95208	-1.87936	-1.83585	-1.80758
8.2	-2.25861	-2.23024	-2.18654	-2.11353	-2.03241	-1.95128	-1.87827	-1.83457	-1.8062
8.3	-2.25924	-2.23075	-2.18687	-2.11355	-2.03208	-1.95062	-1.8773	-1.83342	-1.80493
8.4	-2.26005	-2.23143	-2.18736	-2.11373	-2.03191	-1.9501	-1.87646	-1.8324	-1.80378
8.5	-2.26105	-2.2323	-2.18804	-2.11408	-2.0319	-1.94972	-1.87576	-1.8315	-1.80275
8.6	-2.26223	-2.23336	-2.18889	-2.1146	-2.03204	-1.94949	-1.8752	-1.83073	-1.80186
8.7	-2.26362	-2.23461	-2.18993	-2.11529	-2.03235	-1.94942	-1.87477	-1.8301	-1.80109
8.8	-2.2652	-2.23605	-2.19116	-2.11616	-2.03282	-1.94949	-1.87449	-1.8296	-1.80045
8.9	-2.26698	-2.23768	-2.19257	-2.1172	-2.03345	-1.94971	-1.87434	-1.82923	-1.79993
9	-2.26895	-2.23951	-2.19417	-2.11842	-2.03425	-1.95008	-1.87432	-1.82899	-1.79954
9.1	-2.27113	-2.24153	-2.19596	-2.11981	-2.0352	-1.95059	-1.87444	-1.82887	-1.79927
9.2	-2.2735	-2.24374	-2.19793	-2.12137	-2.03631	-1.95125	-1.87469	-1.82888	-1.79912
9.3	-2.27606	-2.24614	-2.20007	-2.1231	-2.03757	-1.95204	-1.87506	-1.82899	-1.79907
9.4	-2.27881	-2.24872	-2.20239	-2.12498	-2.03897	-1.95296	-1.87554	-1.82922	-1.79913
9.5	-2.28173	-2.25147	-2.20487	-2.12701	-2.0405	-1.95399	-1.87613	-1.82954	-1.79927
9.6	-2.28483	-2.25439	-2.20752	-2.12919	-2.04217	-1.95514	-1.87682	-1.82995	-1.7995
9.7	-2.2881	-2.25747	-2.21031	-2.13151	-2.04396	-1.9564	-1.8776	-1.83044	-1.79981
9.8	-2.29153	-2.26071	-2.21326	-2.13396	-2.04586	-1.95776	-1.87846	-1.83101	-1.80019
9.9	-2.29512	-2.2641	-2.21634	-2.13654	-2.04787	-1.95921	-1.8794	-1.83164	-1.80063
10	-2.29886	-2.26764	-2.21957	-2.13924	-2.04999	-1.96075	-1.88042	-1.83235	-1.80113
10.1	-2.30275	-2.27132	-2.22292	-2.14206	-2.05221	-1.96237	-1.8815	-1.83311	-1.80168
10.2	-2.30678	-2.27513	-2.22641	-2.14499	-2.05454	-1.96408	-1.88266	-1.83394	-1.80229
10.3	-2.31095	-2.27909	-2.23002	-2.14804	-2.05696	-1.96587	-1.88389	-1.83482	-1.80296
10.4	-2.31526	-2.28317	-2.23376	-2.1512	-2.05948	-1.96775	-1.88519	-1.83578	-1.80369
10.5	-2.31971	-2.28739	-2.23763	-2.15448	-2.0621	-1.96971	-1.88656	-1.8368	-1.80448
10.6	-2.32431	-2.29176	-2.24164	-2.15789	-2.06484	-1.97178	-1.88803	-1.83791	-1.80536
10.7	-2.32909	-2.2963	-2.24581	-2.16145	-2.06771	-1.97398	-1.88962	-1.83913	-1.80634
10.8	-2.33405	-2.30102	-2.25016	-2.16517	-2.07075	-1.97632	-1.89134	-1.84048	-1.80745
10.9	-2.33921	-2.30594	-2.2547	-2.16908	-2.07396	-1.97883	-1.89322	-1.84198	-1.8087
11	-2.3446	-2.31108	-2.25946	-2.1732	-2.07736	-1.98153	-1.89527	-1.84365	-1.81012
11.1	-2.35022	-2.31644	-2.26444	-2.17753	-2.08097	-1.98442	-1.89751	-1.84551	-1.81173
11.2	-2.35608	-2.32205	-2.26965	-2.18209	-2.08481	-1.98752	-1.89996	-1.84756	-1.81353
11.3	-2.36221	-2.32792	-2.27512	-2.1869	-2.08888	-1.99085	-1.90263	-1.84983	-1.81554
11.4	-2.36859	-2.33404	-2.28084	-2.19195	-2.09319	-1.99442	-1.90553	-1.85233	-1.81778
11.5	-2.37523	-2.34042	-2.28682	-2.19725	-2.09773	-1.99822	-1.90865	-1.85505	-1.82023
11.6	-2.38211	-2.34703	-2.29302	-2.20277	-2.1025	-2.00223	-1.91198	-1.85797	-1.82289
11.7	-2.38922	-2.35388	-2.29945	-2.20852	-2.10748	-2.00644	-1.91551	-1.86108	-1.82574
11.8	-2.39654	-2.36093	-2.30609	-2.21446	-2.11266	-2.01085	-1.91922	-1.86438	-1.82877
11.9	-2.40406	-2.36818	-2.31292	-2.2206	-2.11802	-2.01543	-1.92311	-1.86785	-1.83197
12	-2.41176	-2.3756	-2.31993	-2.2269	-2.12354	-2.02018	-1.92715	-1.87148	-1.83532
12.1	-2.41961	-2.38318	-2.32708	-2.23335	-2.1292	-2.02506	-1.93133	-1.87523	-1.8388
12.2	-2.4276	-2.39089	-2.33437	-2.23993	-2.135	-2.03006	-1.93562	-1.8791	-1.8424
12.3	-2.4357	-2.39872	-2.34177	-2.24662	-2.1409	-2.03517	-1.94002	-1.88307	-1.84609
12.4	-2.44391	-2.40665	-2.34928	-2.25341	-2.14689	-2.04037	-1.9445	-1.88712	-1.84986
12.5	-2.4522	-2.41466	-2.35686	-2.26027	-2.15295	-2.04564	-1.94905	-1.89125	-1.85371
12.6	-2.46056	-2.42274	-2.36451	-2.2672	-2.15908	-2.05097	-1.95366	-1.89543	-1.85761
12.7	-2.46897	-2.43087	-2.37221	-2.27418	-2.16526	-2.05635	-1.95832	-1.89965	-1.86155
12.8	-2.47743	-2.43905	-2.37995	-2.2812	-2.17148	-2.06176	-1.96301	-1.90391	-1.86553
12.9	-2.48592	-2.44726	-2.38773	-2.28825	-2.17773	-2.06721	-1.96773	-1.9082	-1.86954
13	-2.49446	-2.45552	-2.39555	-2.29535	-2.18401	-2.07268	-1.97248	-1.91251	-1.87357
13.1	-2.50303	-2.4638	-2.4034	-2.30247	-2.19032	-2.07818	-1.97725	-1.91684	-1.87761
13.2	-2.51164	-2.47212	-2.41128	-2.30961	-2.19665	-2.0837	-1.98203	-1.92118	-1.88167
13.3	-2.52028	-2.48048	-2.41919	-2.31678	-2.20301	-2.08923	-1.98682	-1.92554	-1.88574
13.4	-2.52894	-2.48885	-2.42712	-2.32398	-2.20937	-2.09477	-1.99162	-1.92989	-1.8898
13.5	-2.53763	-2.49725	-2.43508	-2.33118	-2.21575	-2.10031	-1.99642	-1.93424	-1.89387
13.6	-2.54634	-2.50567	-2.44305	-2.3384	-2.22213	-2.10586	-2.00122	-1.93859	-1.89792
13.7	-2.55508	-2.51411	-2.45103	-2.34563	-2.22852	-2.11141	-2.00601	-1.94293	-1.90197
13.8	-2.56383	-2.52257	-2.45903	-2.35287	-2.23491	-2.11696	-2.01079	-1.94726	-1.906
13.9	-2.5726	-2.53104	-2.46705	-2.36011	-2.24131	-2.1225	-2.01557	-1.95157	-1.91001
14	-2.58139	-2.53953	-2.47507	-2.36737	-2.2477	-2.12803	-2.02033	-1.95588	-1.91402
14.1	-2.59019	-2.54803	-2.48311	-2.37463	-2.2541	-2.13356	-2.02508	-1.96016	-1.918
14.2	-2.59901	-2.55655	-2.49116	-2.38189	-2.26049	-2.13909	-2.02982	-1.96443	-1.92196
14.3	-2.60785	-2.56508	-2.49922	-2.38916	-2.26688	-2.14461	-2.03455	-1.96869	-1.92591
14.4	-2.61671	-2.57363	-2.50729	-2.39644	-2.27328	-2.15012	-2.03927	-1.97293	-1.92984
14.5	-2.62559	-2.58219	-2.51538	-2.40372	-2.27967	-2.15562	-2.04397	-1.97715	-1.93376
14.6	-2.63448	-2.59077	-2.52347	-2.41102	-2.28607	-2.16112	-2.04866	-1.98136	-1.93765
14.7	-2.64339	-2.59937	-2.53158	-2.41831	-2.29246	-2.16661	-2.05334	-1.98555	-1.94153
14.8	-2.65232	-2.60798	-2.5397	-2.42562	-2.29886	-2.17209	-2.05801	-1.98973	-1.94539
14.9	-2.66127	-2.61661	-2.54784	-2.43293	-2.30525	-2.17757	-2.06266	-1.99389	-1.94923
15	-2.67024	-2.62525	-2.55599	-2.44024	-2.31164	-2.18304	-2.0673	-1.99803	-1.95305

## Sheet: Intensity gradient - girls
	Intensity gradient percentile values
Age (y)	3	5	10	25	50	75	90	95	97
5	-2.37229	-2.34833	-2.31144	-2.24979	-2.18129	-2.11279	-2.05114	-2.01425	-1.99029
5.1	-2.37001	-2.346	-2.30902	-2.24724	-2.1786	-2.10995	-2.04817	-2.01119	-1.98718
5.2	-2.36773	-2.34367	-2.30661	-2.2447	-2.1759	-2.10711	-2.04519	-2.00813	-1.98407
5.3	-2.36545	-2.34134	-2.3042	-2.24215	-2.17321	-2.10426	-2.04221	-2.00507	-1.98096
5.4	-2.36318	-2.33901	-2.30179	-2.2396	-2.17051	-2.10142	-2.03923	-2.00201	-1.97784
5.5	-2.3609	-2.33668	-2.29938	-2.23706	-2.16782	-2.09857	-2.03625	-1.99895	-1.97473
5.6	-2.35864	-2.33436	-2.29698	-2.23453	-2.16513	-2.09574	-2.03328	-1.9959	-1.97162
5.7	-2.35638	-2.33205	-2.29459	-2.232	-2.16245	-2.09291	-2.03031	-1.99285	-1.96852
5.8	-2.35414	-2.32975	-2.29221	-2.22948	-2.15978	-2.09009	-2.02735	-1.98981	-1.96543
5.9	-2.35191	-2.32748	-2.28985	-2.22698	-2.15713	-2.08728	-2.02441	-1.98679	-1.96235
6	-2.34973	-2.32524	-2.28753	-2.22452	-2.15452	-2.08451	-2.0215	-1.98379	-1.95931
6.1	-2.3476	-2.32306	-2.28527	-2.22212	-2.15196	-2.08179	-2.01864	-1.98085	-1.95631
6.2	-2.34556	-2.32096	-2.28308	-2.21979	-2.14947	-2.07915	-2.01586	-1.97798	-1.95338
6.3	-2.34361	-2.31896	-2.281	-2.21756	-2.14708	-2.07659	-2.01316	-1.97519	-1.95054
6.4	-2.34179	-2.31707	-2.27902	-2.21544	-2.14479	-2.07414	-2.01056	-1.97251	-1.94779
6.5	-2.3401	-2.31533	-2.27719	-2.21346	-2.14264	-2.07183	-2.00809	-1.96995	-1.94518
6.6	-2.33857	-2.31374	-2.27551	-2.21162	-2.14063	-2.06965	-2.00576	-1.96752	-1.94269
6.7	-2.33719	-2.3123	-2.27397	-2.20993	-2.13876	-2.0676	-2.00356	-1.96523	-1.94033
6.8	-2.33596	-2.31101	-2.27258	-2.20837	-2.13703	-2.06569	-2.00148	-1.96305	-1.9381
6.9	-2.33488	-2.30986	-2.27133	-2.20696	-2.13543	-2.06391	-1.99953	-1.961	-1.93598
7	-2.33394	-2.30885	-2.27022	-2.20568	-2.13396	-2.06225	-1.9977	-1.95907	-1.93399
7.1	-2.33314	-2.30798	-2.26925	-2.20453	-2.13262	-2.06071	-1.99599	-1.95725	-1.9321
7.2	-2.33248	-2.30725	-2.26841	-2.20351	-2.1314	-2.05929	-1.99439	-1.95555	-1.93032
7.3	-2.33196	-2.30666	-2.26771	-2.20262	-2.1303	-2.05799	-1.9929	-1.95395	-1.92865
7.4	-2.33157	-2.3062	-2.26713	-2.20186	-2.12933	-2.0568	-1.99152	-1.95245	-1.92708
7.5	-2.33132	-2.30587	-2.26669	-2.20121	-2.12847	-2.05572	-1.99024	-1.95106	-1.92561
7.6	-2.3312	-2.30568	-2.26637	-2.20069	-2.12772	-2.05474	-1.98906	-1.94976	-1.92423
7.7	-2.33121	-2.30561	-2.26617	-2.20029	-2.12708	-2.05387	-1.98798	-1.94855	-1.92294
7.8	-2.33135	-2.30566	-2.2661	-2.19999	-2.12655	-2.0531	-1.98699	-1.94743	-1.92174
7.9	-2.33162	-2.30584	-2.26615	-2.19982	-2.12612	-2.05242	-1.98609	-1.9464	-1.92062
8	-2.33201	-2.30614	-2.26631	-2.19975	-2.1258	-2.05184	-1.98528	-1.94545	-1.91958
8.1	-2.33253	-2.30656	-2.26659	-2.19979	-2.12557	-2.05135	-1.98455	-1.94457	-1.91861
8.2	-2.33316	-2.3071	-2.26698	-2.19993	-2.12544	-2.05095	-1.9839	-1.94377	-1.91772
8.3	-2.33391	-2.30776	-2.26748	-2.20018	-2.1254	-2.05062	-1.98332	-1.94305	-1.91689
8.4	-2.33479	-2.30853	-2.26809	-2.20053	-2.12546	-2.05039	-1.98282	-1.94238	-1.91613
8.5	-2.33578	-2.30941	-2.26881	-2.20097	-2.1256	-2.05023	-1.98239	-1.94179	-1.91542
8.6	-2.33688	-2.31041	-2.26964	-2.20152	-2.12583	-2.05015	-1.98203	-1.94126	-1.91478
8.7	-2.33811	-2.31152	-2.27058	-2.20216	-2.12615	-2.05014	-1.98173	-1.94079	-1.9142
8.8	-2.33943	-2.31273	-2.2716	-2.20289	-2.12654	-2.0502	-1.98149	-1.94036	-1.91366
8.9	-2.34085	-2.31402	-2.27271	-2.20369	-2.127	-2.05031	-1.98128	-1.93997	-1.91315
9	-2.34235	-2.3154	-2.2739	-2.20455	-2.1275	-2.05045	-1.98111	-1.9396	-1.91265
9.1	-2.34392	-2.31684	-2.27514	-2.20546	-2.12804	-2.05062	-1.98095	-1.93925	-1.91216
9.2	-2.34556	-2.31835	-2.27644	-2.20642	-2.12862	-2.05082	-1.9808	-1.9389	-1.91168
9.3	-2.34728	-2.31992	-2.27781	-2.20743	-2.12924	-2.05105	-1.98068	-1.93856	-1.91121
9.4	-2.34907	-2.32158	-2.27924	-2.2085	-2.12991	-2.05131	-1.98057	-1.93824	-1.91074
9.5	-2.35095	-2.32331	-2.28075	-2.20964	-2.13062	-2.05161	-1.9805	-1.93794	-1.9103
9.6	-2.35293	-2.32514	-2.28235	-2.21085	-2.13141	-2.05196	-1.98046	-1.93767	-1.90988
9.7	-2.35505	-2.32711	-2.28408	-2.21218	-2.1323	-2.05241	-1.98052	-1.93749	-1.90954
9.8	-2.35738	-2.32928	-2.28601	-2.2137	-2.13336	-2.05302	-1.98071	-1.93744	-1.90933
9.9	-2.35997	-2.3317	-2.28818	-2.21545	-2.13464	-2.05383	-1.98111	-1.93758	-1.90931
10	-2.36287	-2.33443	-2.29065	-2.21749	-2.1362	-2.05491	-1.98175	-1.93797	-1.90953
10.1	-2.36614	-2.33753	-2.29348	-2.21987	-2.13809	-2.05631	-1.9827	-1.93865	-1.91005
10.2	-2.36983	-2.34105	-2.29672	-2.22266	-2.14037	-2.05808	-1.98402	-1.9397	-1.91091
10.3	-2.37401	-2.34504	-2.30044	-2.22591	-2.1431	-2.06029	-1.98575	-1.94115	-1.91218
10.4	-2.37872	-2.34957	-2.30467	-2.22966	-2.14632	-2.06297	-1.98796	-1.94307	-1.91392
10.5	-2.38402	-2.35467	-2.30948	-2.23398	-2.15009	-2.0662	-1.99069	-1.94551	-1.91616
10.6	-2.3899	-2.36036	-2.31487	-2.23886	-2.15441	-2.06996	-1.99395	-1.94846	-1.91892
10.7	-2.39634	-2.3666	-2.3208	-2.24428	-2.15925	-2.07423	-1.9977	-1.9519	-1.92216
10.8	-2.40332	-2.37337	-2.32726	-2.25021	-2.1646	-2.07898	-2.00193	-1.95582	-1.92587
10.9	-2.41081	-2.38065	-2.33422	-2.25662	-2.17041	-2.0842	-2.00661	-1.96017	-1.93001
11	-2.41877	-2.3884	-2.34164	-2.26349	-2.17667	-2.08984	-2.0117	-1.96493	-1.93456
11.1	-2.42716	-2.39657	-2.34947	-2.27076	-2.18331	-2.09587	-2.01716	-1.97006	-1.93947
11.2	-2.43592	-2.40511	-2.35766	-2.27838	-2.1903	-2.10221	-2.02293	-1.97548	-1.94467
11.3	-2.445	-2.41396	-2.36616	-2.28629	-2.19756	-2.10882	-2.02895	-1.98116	-1.95012
11.4	-2.45433	-2.42306	-2.3749	-2.29444	-2.20504	-2.11564	-2.03518	-1.98703	-1.95576
11.5	-2.46387	-2.43236	-2.38385	-2.30278	-2.2127	-2.12263	-2.04156	-1.99305	-1.96154
11.6	-2.47358	-2.44183	-2.39294	-2.31126	-2.2205	-2.12974	-2.04805	-1.99917	-1.96742
11.7	-2.4834	-2.45141	-2.40215	-2.31984	-2.22838	-2.13692	-2.05461	-2.00535	-1.97336
11.8	-2.4933	-2.46107	-2.41142	-2.32847	-2.23631	-2.14415	-2.0612	-2.01155	-1.97931
11.9	-2.50324	-2.47075	-2.42072	-2.33712	-2.24424	-2.15136	-2.06777	-2.01774	-1.98525
12	-2.51318	-2.48044	-2.43002	-2.34577	-2.25216	-2.15855	-2.0743	-2.02388	-1.99114
12.1	-2.52311	-2.49011	-2.43929	-2.35438	-2.26004	-2.16569	-2.08078	-2.02996	-1.99696
12.2	-2.533	-2.49974	-2.44852	-2.36294	-2.26786	-2.17277	-2.08719	-2.03597	-2.00271
12.3	-2.54284	-2.50932	-2.4577	-2.37144	-2.27561	-2.17977	-2.09351	-2.04189	-2.00837
12.4	-2.55261	-2.51883	-2.4668	-2.37986	-2.28327	-2.18668	-2.09974	-2.04771	-2.01392
12.5	-2.56232	-2.52826	-2.47582	-2.3882	-2.29085	-2.19349	-2.10587	-2.05343	-2.01938
12.6	-2.57196	-2.53763	-2.48478	-2.39647	-2.29835	-2.20023	-2.11191	-2.05906	-2.02474
12.7	-2.58153	-2.54694	-2.49367	-2.40467	-2.30577	-2.20688	-2.11787	-2.06461	-2.03001
12.8	-2.59105	-2.55619	-2.5025	-2.4128	-2.31313	-2.21346	-2.12376	-2.07008	-2.03521
12.9	-2.60052	-2.56538	-2.51128	-2.42087	-2.32043	-2.21998	-2.12958	-2.07548	-2.04034
13	-2.60995	-2.57454	-2.52002	-2.42891	-2.32769	-2.22647	-2.13536	-2.08084	-2.04543
13.1	-2.61937	-2.58368	-2.52874	-2.43693	-2.33493	-2.23292	-2.14112	-2.08617	-2.05049
13.2	-2.62879	-2.59283	-2.53747	-2.44495	-2.34217	-2.23938	-2.14687	-2.0915	-2.05555
13.3	-2.63823	-2.602	-2.54621	-2.45299	-2.34942	-2.24585	-2.15263	-2.09685	-2.06062
13.4	-2.64769	-2.61118	-2.55497	-2.46105	-2.3567	-2.25234	-2.15842	-2.10221	-2.0657
13.5	-2.65717	-2.62039	-2.56376	-2.46913	-2.36399	-2.25885	-2.16422	-2.10759	-2.07081
13.6	-2.66668	-2.62962	-2.57257	-2.47723	-2.3713	-2.26537	-2.17004	-2.11298	-2.07593
13.7	-2.6762	-2.63887	-2.58139	-2.48534	-2.37863	-2.27191	-2.17587	-2.11839	-2.08106
13.8	-2.68574	-2.64814	-2.59023	-2.49348	-2.38597	-2.27847	-2.18171	-2.12381	-2.0862
13.9	-2.6953	-2.65742	-2.59909	-2.50162	-2.39332	-2.28503	-2.18756	-2.12923	-2.09134
14	-2.70486	-2.6667	-2.60794	-2.50976	-2.40067	-2.29158	-2.19339	-2.13464	-2.09648
14.1	-2.71442	-2.67598	-2.61679	-2.51789	-2.408	-2.29811	-2.19921	-2.14003	-2.10159
14.2	-2.72396	-2.68524	-2.62562	-2.526	-2.41531	-2.30463	-2.20501	-2.14539	-2.10667
14.3	-2.73349	-2.69449	-2.63444	-2.5341	-2.4226	-2.31111	-2.21077	-2.15071	-2.11171
14.4	-2.74302	-2.70374	-2.64325	-2.54218	-2.42988	-2.31757	-2.2165	-2.15601	-2.11673
14.5	-2.75255	-2.71298	-2.65205	-2.55025	-2.43713	-2.32402	-2.22221	-2.16128	-2.12171
14.6	-2.76208	-2.72223	-2.66086	-2.55832	-2.44438	-2.33045	-2.2279	-2.16653	-2.12668
14.7	-2.77164	-2.73149	-2.66968	-2.56639	-2.45163	-2.33687	-2.23358	-2.17177	-2.13163
14.8	-2.7812	-2.74077	-2.67851	-2.57447	-2.45888	-2.34329	-2.23925	-2.17699	-2.13656
14.9	-2.79079	-2.75006	-2.68735	-2.58256	-2.46613	-2.3497	-2.24491	-2.1822	-2.14147
15	-2.80039	-2.75937	-2.6962	-2.59065	-2.47338	-2.35611	-2.25056	-2.18739	-2.14637

## Sheet: M60 - boys
	M60 percentile values (mg)
Age (y)	3	5	10	25	50	75	90	95	97
5	141.394	149.178	162.152	186.849	219.538	259.005	301.667	331.064	351.926
5.1	141.415	149.218	162.229	187.02	219.874	259.597	302.603	332.275	353.351
5.2	141.435	149.258	162.307	187.192	220.21	260.191	303.544	333.495	354.788
5.3	141.455	149.297	162.384	187.363	220.546	260.787	304.491	334.725	356.237
5.4	141.475	149.335	162.461	187.533	220.883	261.386	305.444	335.963	357.697
5.5	141.494	149.373	162.536	187.702	221.218	261.985	306.402	337.21	359.17
5.6	141.511	149.409	162.61	187.87	221.554	262.585	307.363	338.465	360.653
5.7	141.527	149.443	162.682	188.035	221.887	263.185	308.328	339.725	362.146
5.8	141.54	149.475	162.751	188.198	222.217	263.783	309.294	340.991	363.646
5.9	141.55	149.503	162.816	188.356	222.542	264.377	310.259	342.259	365.151
6	141.556	149.527	162.876	188.508	222.862	264.967	311.222	343.527	366.66
6.1	141.556	149.545	162.931	188.654	223.174	265.55	312.18	344.794	368.171
6.2	141.551	149.557	162.978	188.791	223.478	266.124	313.132	346.056	369.679
6.3	141.537	149.56	163.016	188.918	223.77	266.686	314.073	347.312	371.182
6.4	141.516	149.555	163.044	189.034	224.049	267.235	315.002	348.556	372.677
6.5	141.485	149.539	163.061	189.137	224.314	267.769	315.917	349.789	374.162
6.6	141.444	149.513	163.067	189.227	224.564	268.286	316.817	351.007	375.635
6.7	141.392	149.476	163.06	189.303	224.798	268.787	317.699	352.211	377.096
6.8	141.33	149.428	163.041	189.364	225.016	269.269	318.564	353.399	378.542
6.9	141.257	149.367	163.01	189.411	225.216	269.733	319.411	354.57	379.973
7	141.173	149.295	162.965	189.442	225.398	270.177	320.238	355.723	381.388
7.1	141.077	149.211	162.906	189.457	225.563	270.601	321.045	356.856	382.786
7.2	140.968	149.113	162.833	189.456	225.708	271.004	321.83	357.97	384.165
7.3	140.848	149.002	162.746	189.438	225.833	271.385	322.593	359.062	385.525
7.4	140.714	148.878	162.643	189.402	225.938	271.743	323.332	360.132	386.864
7.5	140.568	148.739	162.525	189.349	226.022	272.078	324.047	361.178	388.181
7.6	140.408	148.587	162.392	189.277	226.085	272.388	324.737	362.2	389.475
7.7	140.234	148.419	162.242	189.186	226.125	272.673	325.4	363.196	390.745
7.8	140.046	148.237	162.076	189.075	226.142	272.932	326.035	364.165	391.989
7.9	139.844	148.039	161.893	188.945	226.136	273.165	326.643	365.106	393.207
8	139.627	147.826	161.692	188.794	226.106	273.37	327.22	366.018	394.396
8.1	139.396	147.597	161.474	188.623	226.052	273.546	327.768	366.9	395.557
8.2	139.149	147.351	161.238	188.43	225.972	273.694	328.284	367.751	396.688
8.3	138.886	147.089	160.983	188.216	225.866	273.811	328.767	368.569	397.787
8.4	138.607	146.81	160.71	187.98	225.734	273.898	329.218	369.353	398.853
8.5	138.313	146.513	160.418	187.721	225.575	273.953	329.633	370.103	399.885
8.6	138.001	146.199	160.105	187.438	225.387	273.975	330.012	370.815	400.88
8.7	137.671	145.865	159.772	187.13	225.17	273.962	330.353	371.488	401.837
8.8	137.324	145.512	159.417	186.797	224.922	273.913	330.652	372.119	402.752
8.9	136.958	145.14	159.04	186.438	224.642	273.826	330.91	372.706	403.623
9	136.572	144.746	158.641	186.051	224.329	273.7	331.124	373.247	404.448
9.1	136.166	144.331	158.217	185.636	223.982	273.534	331.291	373.741	405.225
9.2	135.74	143.895	157.77	185.193	223.601	273.326	331.411	374.184	405.952
9.3	135.294	143.436	157.298	184.721	223.184	273.075	331.483	374.577	406.627
9.4	134.827	142.956	156.802	184.219	222.732	272.782	331.506	374.919	407.25
9.5	134.339	142.453	156.281	183.688	222.244	272.446	331.48	375.208	407.82
9.6	133.831	141.929	155.736	183.128	221.721	272.067	331.403	375.444	408.336
9.7	133.304	141.384	155.168	182.541	221.163	271.646	331.279	375.63	408.802
9.8	132.758	140.82	154.578	181.927	220.574	271.187	331.11	375.769	409.219
9.9	132.196	140.237	153.969	181.29	219.955	270.691	330.9	375.864	409.593
10	131.619	139.639	153.341	180.63	219.308	270.162	330.651	375.919	409.927
10.1	131.027	139.025	152.696	179.949	218.635	269.601	330.365	375.935	410.223
10.2	130.421	138.396	152.035	179.248	217.937	269.008	330.043	375.914	410.481
10.3	129.803	137.753	151.357	178.528	217.214	268.386	329.686	375.857	410.705
10.4	129.171	137.096	150.664	177.788	216.468	267.734	329.296	375.765	410.893
10.5	128.528	136.426	149.956	177.03	215.699	267.054	328.873	375.639	411.048
10.6	127.872	135.743	149.233	176.254	214.906	266.345	328.416	375.479	411.17
10.7	127.204	135.047	148.496	175.461	214.091	265.608	327.927	375.285	411.259
10.8	126.525	134.339	147.745	174.649	213.254	264.843	327.405	375.057	411.314
10.9	125.834	133.618	146.979	173.82	212.395	264.05	326.851	374.795	411.336
11	125.132	132.885	146.2	172.975	211.513	263.229	326.265	374.5	411.326
11.1	124.419	132.141	145.408	172.113	210.611	262.383	325.648	374.173	411.285
11.2	123.697	131.386	144.604	171.236	209.69	261.511	325.001	373.816	411.214
11.3	122.965	130.621	143.788	170.344	208.749	260.615	324.327	373.43	411.116
11.4	122.225	129.847	142.962	169.439	207.791	259.697	323.626	373.017	410.993
11.5	121.478	129.064	142.126	168.522	206.817	258.759	322.901	372.58	410.847
11.6	120.724	128.275	141.283	167.595	205.83	257.803	322.155	372.123	410.683
11.7	119.965	127.48	140.433	166.659	204.831	256.831	321.392	371.648	410.505
11.8	119.203	126.682	139.578	165.716	203.822	255.846	320.614	371.161	410.316
11.9	118.438	125.88	138.72	164.769	202.806	254.852	319.826	370.664	410.122
12	117.673	125.078	137.86	163.819	201.785	253.851	319.03	370.164	409.928
12.1	116.908	124.276	137.001	162.868	200.763	252.847	318.232	369.664	409.739
12.2	116.146	123.477	136.144	161.919	199.741	251.843	317.436	369.17	409.562
12.3	115.388	122.681	135.291	160.974	198.723	250.843	316.646	368.686	409.401
12.4	114.635	121.891	134.443	160.034	197.71	249.849	315.865	368.217	409.262
12.5	113.888	121.108	133.602	159.102	196.705	248.863	315.096	367.767	409.149
12.6	113.149	120.331	132.769	158.178	195.71	247.888	314.343	367.34	409.066
12.7	112.418	119.564	131.945	157.264	194.725	246.927	313.609	366.939	409.018
12.8	111.696	118.806	131.131	156.361	193.753	245.98	312.895	366.565	409.007
12.9	110.982	118.057	130.326	155.468	192.792	245.047	312.201	366.22	409.033
13	110.276	117.316	129.53	154.585	191.842	244.128	311.525	365.902	409.095
13.1	109.579	116.583	128.743	153.711	190.903	243.221	310.868	365.61	409.194
13.2	108.889	115.859	127.965	152.847	189.974	242.327	310.23	365.345	409.329
13.3	108.206	115.141	127.194	151.991	189.054	241.444	309.607	365.105	409.499
13.4	107.53	114.431	126.43	151.143	188.143	240.57	309	364.887	409.702
13.5	106.859	113.726	125.672	150.301	187.239	239.706	308.406	364.692	409.937
13.6	106.194	113.027	124.921	149.466	186.341	238.849	307.825	364.517	410.202
13.7	105.534	112.334	124.174	148.636	185.449	237.998	307.255	364.361	410.496
13.8	104.878	111.645	123.433	147.811	184.562	237.154	306.695	364.225	410.821
13.9	104.227	110.96	122.696	146.991	183.68	236.316	306.146	364.106	411.174
14	103.581	110.28	121.964	146.176	182.803	235.482	305.606	364.006	411.557
14.1	102.938	109.604	121.236	145.364	181.929	234.654	305.075	363.923	411.968
14.2	102.299	108.932	120.512	144.557	181.06	233.83	304.553	363.858	412.409
14.3	101.664	108.264	119.792	143.754	180.195	233.011	304.041	363.811	412.88
14.4	101.033	107.6	119.077	142.956	179.334	232.196	303.538	363.783	413.382
14.5	100.407	106.94	118.365	142.161	178.477	231.387	303.044	363.774	413.916
14.6	99.7837	106.285	117.658	141.371	177.625	230.582	302.56	363.785	414.483
14.7	99.1646	105.633	116.955	140.585	176.776	229.782	302.086	363.815	415.083
14.8	98.5495	104.985	116.255	139.803	175.932	228.987	301.621	363.865	415.717
14.9	97.9382	104.341	115.56	139.025	175.091	228.196	301.166	363.935	416.387
15	97.3307	103.701	114.869	138.251	174.255	227.41	300.721	364.026	417.092

## Sheet: M60 - girls
	M60 percentile values (mg)
Age (y)	3	5	10	25	50	75	90	95	97
5	136.394	141.505	149.872	165.347	185.072	207.971	231.832	247.832	258.999
5.1	136.547	141.714	150.176	165.836	185.811	209.016	233.213	249.446	260.779
5.2	136.696	141.92	150.478	166.325	186.552	210.069	234.605	251.075	262.576
5.3	136.841	142.123	150.778	166.814	187.297	211.128	236.01	252.719	264.391
5.4	136.982	142.322	151.076	167.302	188.044	212.194	237.426	254.379	266.225
5.5	137.119	142.517	151.37	167.79	188.794	213.268	238.855	256.054	268.076
5.6	137.25	142.707	151.661	168.276	189.545	214.346	240.292	257.742	269.942
5.7	137.375	142.892	151.946	168.759	190.296	215.429	241.739	259.442	271.822
5.8	137.493	143.07	152.227	169.238	191.047	216.514	243.193	261.152	273.716
5.9	137.602	143.24	152.499	169.711	191.794	217.599	244.651	262.87	275.618
6	137.697	143.396	152.759	170.173	192.531	218.679	246.106	264.587	277.522
6.1	137.775	143.535	153.001	170.619	193.254	219.745	247.551	266.296	279.42
6.2	137.83	143.65	153.22	171.041	193.954	220.79	248.978	267.989	281.303
6.3	137.857	143.738	153.412	171.435	194.627	221.809	250.379	269.657	283.162
6.4	137.854	143.795	153.571	171.797	195.266	222.795	251.748	271.294	284.99
6.5	137.813	143.814	153.691	172.117	195.863	223.736	253.072	272.885	286.772
6.6	137.732	143.792	153.77	172.394	196.414	224.63	254.347	274.427	288.505
6.7	137.614	143.731	153.808	172.629	196.92	225.477	255.573	275.919	290.187
6.8	137.459	143.633	153.807	172.822	197.382	226.277	256.75	277.36	291.817
6.9	137.268	143.497	153.768	172.974	197.799	227.03	257.876	278.749	293.395
7	137.042	143.326	153.691	173.085	198.174	227.736	258.953	280.087	294.919
7.1	136.782	143.12	153.578	173.157	198.505	228.395	259.98	281.371	296.388
7.2	136.49	142.881	153.429	173.191	198.794	229.008	260.955	282.602	297.802
7.3	136.167	142.609	153.246	173.187	199.042	229.575	261.88	283.778	299.159
7.4	135.814	142.306	153.03	173.146	199.248	230.095	262.753	284.9	300.459
7.5	135.432	141.973	152.783	173.07	199.414	230.57	263.575	285.966	301.7
7.6	135.023	141.612	152.504	172.959	199.541	230.999	264.344	286.975	302.882
7.7	134.587	141.223	152.196	172.815	199.628	231.383	265.062	287.928	304.003
7.8	134.128	140.808	151.859	172.638	199.678	231.723	265.727	288.823	305.062
7.9	133.644	140.368	151.495	172.429	199.69	232.017	266.339	289.659	306.059
8	133.139	139.905	151.106	172.19	199.665	232.267	266.899	290.436	306.993
8.1	132.614	139.42	150.692	171.922	199.605	232.474	267.405	291.154	307.861
8.2	132.069	138.915	150.255	171.625	199.51	232.637	267.858	291.811	308.665
8.3	131.508	138.39	149.797	171.302	199.381	232.757	268.258	292.408	309.401
8.4	130.931	137.849	149.319	170.955	199.22	232.835	268.606	292.944	310.072
8.5	130.342	137.295	148.825	170.586	199.03	232.875	268.902	293.42	310.676
8.6	129.744	136.729	148.318	170.198	198.813	232.876	269.148	293.836	311.213
8.7	129.139	136.156	147.799	169.793	198.571	232.841	269.345	294.193	311.685
8.8	128.533	135.579	147.275	169.376	198.308	232.775	269.496	294.495	312.093
8.9	127.931	135.005	146.75	168.954	198.031	232.682	269.606	294.745	312.441
9	127.338	134.438	146.23	168.53	197.744	232.567	269.678	294.945	312.731
9.1	126.758	133.884	145.72	168.111	197.453	232.435	269.718	295.1	312.966
9.2	126.197	133.346	145.225	167.7	197.161	232.288	269.726	295.212	313.149
9.3	125.659	132.831	144.748	167.303	196.872	232.131	269.706	295.282	313.28
9.4	125.147	132.34	144.295	166.922	196.59	231.967	269.66	295.311	313.359
9.5	124.668	131.881	143.869	166.563	196.32	231.797	269.59	295.302	313.389
9.6	124.222	131.453	143.473	166.228	196.062	231.625	269.497	295.253	313.367
9.7	123.809	131.057	143.105	165.913	195.813	231.445	269.373	295.158	313.287
9.8	123.424	130.688	142.761	165.614	195.568	231.249	269.212	295.008	313.138
9.9	123.065	130.342	142.436	165.327	195.32	231.032	269.005	294.794	312.913
10	122.729	130.016	142.128	165.047	195.064	230.786	268.744	294.508	312.602
10.1	122.41	129.706	141.83	164.767	194.794	230.504	268.421	294.141	312.195
10.2	122.101	129.403	141.535	164.479	194.498	230.174	268.023	293.679	311.679
10.3	121.795	129.1	141.234	164.173	194.168	229.785	267.539	293.11	311.042
10.4	121.485	128.789	140.919	163.841	193.792	229.327	266.957	292.423	310.272
10.5	121.164	128.464	140.583	163.474	193.362	228.789	266.266	291.607	309.357
10.6	120.825	128.116	140.218	163.064	192.869	228.162	265.456	290.65	308.287
10.7	120.463	127.741	139.819	162.604	192.306	227.438	264.52	289.546	307.055
10.8	120.072	127.333	139.379	162.089	191.664	226.609	263.448	288.287	305.653
10.9	119.646	126.886	138.891	161.51	190.938	225.667	262.234	286.864	304.073
11	119.182	126.396	138.352	160.864	190.122	224.608	260.873	285.273	302.31
11.1	118.678	125.86	137.76	160.148	189.215	223.431	259.365	283.516	300.367
11.2	118.132	125.279	137.114	159.363	188.216	222.137	257.712	281.596	298.248
11.3	117.545	124.651	136.413	158.508	187.127	220.728	255.917	279.516	295.957
11.4	116.915	123.976	135.657	157.583	185.948	219.205	253.984	277.28	293.499
11.5	116.244	123.255	134.849	156.59	184.683	217.574	251.919	274.898	290.884
11.6	115.537	122.494	133.994	155.538	183.341	215.845	249.736	272.385	288.128
11.7	114.798	121.698	133.097	154.433	181.931	214.03	247.449	269.755	285.249
11.8	114.032	120.871	132.163	153.281	180.46	212.139	245.07	267.024	282.261
11.9	113.243	120.019	131.2	152.089	178.937	210.183	242.613	264.207	279.182
12	112.438	119.148	130.213	150.866	177.374	208.176	240.094	261.32	276.029
12.1	111.623	118.264	129.211	149.621	175.781	206.129	237.527	258.382	272.821
12.2	110.805	117.377	128.201	148.363	174.168	204.056	234.928	255.408	269.576
12.3	109.99	116.491	127.192	147.102	172.547	201.97	232.312	252.414	266.31
12.4	109.185	115.614	126.189	145.845	170.927	199.882	229.693	249.417	263.041
12.5	108.395	114.751	125.2	144.599	169.316	197.802	227.081	246.429	259.781
12.6	107.625	113.908	124.23	143.372	167.724	195.741	224.489	243.461	256.544
12.7	106.88	113.09	123.285	142.171	166.157	193.707	221.928	240.527	253.342
12.8	106.164	112.302	122.371	141	164.624	191.709	219.407	237.637	250.187
12.9	105.482	111.547	121.491	139.865	163.128	189.753	216.933	234.798	247.086
13	104.831	110.825	120.644	138.766	161.671	187.839	214.506	232.011	244.041
13.1	104.213	110.136	119.831	137.702	160.253	185.97	212.13	229.279	241.055
13.2	103.628	109.48	119.052	136.675	158.874	184.145	209.806	226.604	238.13
13.3	103.075	108.857	118.307	135.684	157.536	182.365	207.534	223.987	235.266
13.4	102.554	108.266	117.596	134.729	156.239	180.633	205.316	221.431	232.468
13.5	102.062	107.706	116.917	133.81	154.98	178.946	203.153	218.935	229.735
13.6	101.598	107.174	116.268	132.924	153.762	177.307	201.046	216.503	227.071
13.7	101.16	106.67	115.648	132.071	152.582	175.714	198.996	214.135	224.477
13.8	100.748	106.192	115.056	131.25	151.439	174.168	197.003	211.831	221.952
13.9	100.357	105.737	114.489	130.458	150.332	172.665	195.064	209.589	219.495
14	99.9858	105.302	113.945	129.692	149.258	171.204	193.176	207.406	217.104
14.1	99.6315	104.886	113.42	128.95	148.214	169.782	191.338	205.281	214.775
14.2	99.2918	104.485	112.913	128.23	147.197	168.396	189.547	203.21	212.506
14.3	98.9637	104.096	112.419	127.528	146.205	167.042	187.798	201.188	210.292
14.4	98.6443	103.717	111.937	126.84	145.232	165.716	186.086	199.212	208.128
14.5	98.3306	103.344	111.463	126.163	144.275	164.413	184.407	197.273	206.007
14.6	98.0187	102.974	110.992	125.492	143.329	163.128	182.752	195.366	203.922
14.7	97.7055	102.603	110.521	124.824	142.39	161.854	181.117	193.484	201.866
14.8	97.3909	102.231	110.05	124.157	141.456	160.593	179.502	191.627	199.839
14.9	97.075	101.858	109.579	123.493	140.528	159.343	177.905	189.794	197.841
15	96.7578	101.484	109.108	122.831	139.607	158.105	176.328	187.985	195.87

## Sheet: MVPA - boys
	MVPA percentile values (min/day)
Age (y)	3	5	10	25	50	75	90	95	97
5	36.5221	39.2319	43.716	52.1145	62.9068	75.4132	88.2965	96.8093	102.68
5.1	36.4768	39.2066	43.7259	52.1959	63.0887	75.7204	88.7405	97.3471	103.284
5.2	36.4303	39.1801	43.7348	52.2769	63.271	76.0294	89.1878	97.8892	103.892
5.3	36.3824	39.1524	43.7426	52.3573	63.4537	76.34	89.6382	98.4354	104.506
5.4	36.333	39.1233	43.7493	52.4371	63.6366	76.6522	90.0915	98.9857	105.125
5.5	36.282	39.0928	43.7547	52.5162	63.8196	76.9655	90.5476	99.5397	105.748
5.6	36.2293	39.0605	43.7586	52.5941	64.0023	77.2798	91.0059	100.097	106.375
5.7	36.1744	39.0261	43.7604	52.6704	64.184	77.5941	91.4654	100.656	107.004
5.8	36.1168	38.989	43.7596	52.7442	64.3639	77.9073	91.9249	101.216	107.635
5.9	36.0561	38.9487	43.7556	52.815	64.541	78.2185	92.3834	101.776	108.266
6	35.9918	38.9048	43.7479	52.8821	64.7146	78.5267	92.8394	102.334	108.896
6.1	35.9233	38.8565	43.7356	52.9444	64.8835	78.8303	93.2914	102.888	109.522
6.2	35.8498	38.8031	43.7179	53.0009	65.0463	79.1278	93.7373	103.436	110.142
6.3	35.7708	38.7438	43.6939	53.0506	65.2018	79.4176	94.1753	103.976	110.755
6.4	35.6855	38.6779	43.6629	53.0924	65.3486	79.698	94.6034	104.507	111.357
6.5	35.5934	38.6048	43.6241	53.1255	65.4857	79.9678	95.0201	105.025	111.947
6.6	35.4945	38.5246	43.5775	53.1498	65.6129	80.2267	95.4251	105.531	112.524
6.7	35.3889	38.4371	43.5231	53.1652	65.7301	80.4744	95.8179	106.024	113.089
6.8	35.2764	38.3425	43.4608	53.1717	65.8371	80.7109	96.1985	106.505	113.64
6.9	35.1572	38.2406	43.3906	53.1692	65.934	80.9359	96.5665	106.972	114.178
7	35.0312	38.1315	43.3125	53.1576	66.0204	81.1493	96.9218	107.426	114.701
7.1	34.8985	38.0153	43.2266	53.1369	66.0965	81.351	97.2641	107.866	115.211
7.2	34.7592	37.8919	43.1328	53.1072	66.1621	81.5408	97.5933	108.292	115.706
7.3	34.6133	37.7615	43.0312	53.0684	66.2173	81.7188	97.9093	108.704	116.187
7.4	34.4609	37.6242	42.9219	53.0206	66.2621	81.8848	98.2121	109.103	116.653
7.5	34.3021	37.4799	42.8049	52.9639	66.2964	82.0389	98.5015	109.487	117.104
7.6	34.137	37.3288	42.6803	52.8982	66.3202	82.1809	98.7774	109.856	117.54
7.7	33.9657	37.171	42.5483	52.8237	66.3337	82.311	99.0398	110.211	117.961
7.8	33.7882	37.0066	42.4087	52.7404	66.3367	82.429	99.2886	110.552	118.367
7.9	33.6047	36.8355	42.2618	52.6482	66.3294	82.5349	99.5238	110.878	118.758
8	33.4152	36.658	42.1076	52.5474	66.3116	82.6287	99.7452	111.189	119.133
8.1	33.2199	36.4742	41.9462	52.4379	66.2836	82.7105	99.9528	111.485	119.492
8.2	33.0189	36.284	41.7777	52.3199	66.2453	82.7801	100.147	111.767	119.836
8.3	32.8122	36.0877	41.6021	52.1933	66.1967	82.8377	100.326	112.033	120.164
8.4	32.6	35.8853	41.4197	52.0583	66.138	82.8831	100.492	112.284	120.476
8.5	32.3823	35.677	41.2303	51.9149	66.069	82.9164	100.644	112.52	120.773
8.6	32.1592	35.4625	41.0339	51.7629	65.9894	82.9371	100.782	112.74	121.052
8.7	31.9305	35.2419	40.8306	51.6022	65.8993	82.9449	100.904	112.944	121.314
8.8	31.6964	35.0153	40.6201	51.4326	65.7982	82.9396	101.011	113.131	121.558
8.9	31.4566	34.7824	40.4025	51.2541	65.6859	82.9207	101.102	113.3	121.784
9	31.2113	34.5433	40.1775	51.0664	65.5621	82.8876	101.176	113.451	121.99
9.1	30.9604	34.298	39.9451	50.8693	65.4265	82.8402	101.233	113.584	122.176
9.2	30.7038	34.0462	39.7053	50.6627	65.2789	82.7778	101.272	113.696	122.341
9.3	30.4416	33.7881	39.4579	50.4464	65.1189	82.7001	101.293	113.788	122.485
9.4	30.1736	33.5234	39.2028	50.2202	64.9462	82.6065	101.295	113.859	122.606
9.5	29.8999	33.2523	38.9399	49.9839	64.7606	82.4967	101.278	113.908	122.703
9.6	29.6205	32.9748	38.6693	49.7375	64.5619	82.3704	101.24	113.935	122.777
9.7	29.3358	32.691	38.3913	49.4813	64.3504	82.2279	101.183	113.94	122.827
9.8	29.0459	32.4015	38.1062	49.2158	64.1267	82.0699	101.106	113.924	122.854
9.9	28.7514	32.1064	37.8144	48.9412	63.8911	81.8967	101.012	113.887	122.859
10	28.4524	31.8063	37.5162	48.6582	63.6442	81.709	100.899	113.829	122.842
10.1	28.1493	31.5012	37.212	48.3669	63.3863	81.507	100.769	113.752	122.804
10.2	27.8422	31.1915	36.902	48.0676	63.1175	81.291	100.621	113.656	122.745
10.3	27.5314	30.8773	36.5862	47.7603	62.838	81.061	100.456	113.54	122.665
10.4	27.2169	30.5587	36.265	47.4454	62.548	80.8171	100.274	113.404	122.564
10.5	26.899	30.2359	35.9383	47.1229	62.2476	80.5596	100.074	113.249	122.441
10.6	26.5777	29.9092	35.6065	46.7928	61.9368	80.2883	99.8577	113.074	122.298
10.7	26.2532	29.5784	35.2695	46.4554	61.6156	80.0032	99.6236	112.88	122.132
10.8	25.9256	29.2438	34.9274	46.1106	61.2841	79.7042	99.3719	112.665	121.945
10.9	25.595	28.9055	34.5803	45.7586	60.9423	79.3913	99.1026	112.43	121.736
11	25.2617	28.5638	34.2286	45.3995	60.5905	79.0649	98.816	112.175	121.506
11.1	24.926	28.2189	33.8727	45.034	60.2293	78.7257	98.5129	111.902	121.255
11.2	24.5883	27.8714	33.5129	44.6625	59.8593	78.3743	98.1942	111.61	120.984
11.3	24.2489	27.5215	33.1497	44.2856	59.4812	78.0116	97.8607	111.302	120.694
11.4	23.9082	27.1697	32.7835	43.9037	59.0956	77.6383	97.5134	110.977	120.387
11.5	23.5666	26.8164	32.415	43.5177	58.7034	77.2557	97.1538	110.638	120.064
11.6	23.2246	26.4623	32.0447	43.1283	58.3058	76.8649	96.7833	110.286	119.728
11.7	22.8827	26.1078	31.6733	42.7363	57.9036	76.4674	96.4036	109.924	119.379
11.8	22.5414	25.7534	31.3013	42.3424	57.4978	76.0643	96.0162	109.552	119.02
11.9	22.2011	25.3997	30.9294	41.9475	57.0896	75.657	95.6228	109.173	118.652
12	21.8622	25.0471	30.5582	41.5524	56.6801	75.2471	95.2252	108.789	118.279
12.1	21.5253	24.6963	30.1883	41.1579	56.2703	74.8358	94.8252	108.401	117.903
12.2	21.1907	24.3476	29.8203	40.7649	55.8613	74.4247	94.4247	108.013	117.524
12.3	20.8588	24.0016	29.4548	40.374	55.4542	74.015	94.0252	107.625	117.147
12.4	20.53	23.6585	29.0921	39.9859	55.0496	73.6079	93.6282	107.24	116.772
12.5	20.2045	23.3186	28.7327	39.601	54.6484	73.2042	93.2347	106.858	116.4
12.6	19.8824	22.9823	28.3768	39.2198	54.2513	72.805	92.8461	106.482	116.034
12.7	19.5642	22.6498	28.0248	38.8428	53.8588	72.411	92.4636	106.112	115.674
12.8	19.2497	22.3212	27.6769	38.4702	53.4712	72.0228	92.0875	105.749	115.322
12.9	18.939	21.9964	27.3329	38.1019	53.0886	71.6403	91.718	105.393	114.978
13	18.632	21.6754	26.9929	37.738	52.7108	71.2634	91.355	105.045	114.641
13.1	18.3287	21.3581	26.6568	37.3783	52.338	70.8922	90.9985	104.703	114.311
13.2	18.029	21.0445	26.3245	37.0228	51.9698	70.5265	90.6483	104.368	113.989
13.3	17.7328	20.7344	25.9957	36.6711	51.6061	70.1658	90.3039	104.04	113.673
13.4	17.4399	20.4276	25.6703	36.323	51.2463	69.8096	89.9646	103.717	113.364
13.5	17.15	20.1239	25.3481	35.9782	50.89	69.4574	89.6297	103.398	113.058
13.6	16.8632	19.8232	25.0288	35.6364	50.537	69.1086	89.2985	103.084	112.757
13.7	16.5792	19.5253	24.7123	35.2974	50.1868	68.7629	88.9707	102.773	112.46
13.8	16.298	19.2302	24.3986	34.9612	49.8395	68.4203	88.646	102.465	112.166
13.9	16.0196	18.9377	24.0874	34.6275	49.4948	68.0803	88.3241	102.161	111.875
14	15.7439	18.6479	23.7788	34.2962	49.1525	67.7427	88.0047	101.858	111.586
14.1	15.4708	18.3606	23.4727	33.9674	48.8125	67.4076	87.6877	101.559	111.3
14.2	15.2004	18.076	23.169	33.6409	48.4749	67.0748	87.3731	101.261	111.016
14.3	14.9326	17.7938	22.8678	33.3168	48.1397	66.7443	87.0609	100.966	110.734
14.4	14.6674	17.5142	22.5691	32.995	47.8067	66.4162	86.751	100.673	110.455
14.5	14.4048	17.2371	22.2728	32.6755	47.4761	66.0905	86.4435	100.383	110.178
14.6	14.1447	16.9626	21.9788	32.3584	47.1477	65.767	86.1383	100.095	109.903
14.7	13.8873	16.6905	21.6873	32.0436	46.8217	65.4458	85.8354	99.8088	109.631
14.8	13.6324	16.4209	21.3982	31.7311	46.4978	65.1269	85.5348	99.5253	109.361
14.9	13.3801	16.1538	21.1114	31.4208	46.1763	64.8102	85.2365	99.2441	109.093
15	13.1303	15.8891	20.827	31.1128	45.8569	64.4958	84.9404	98.965	108.828

## Sheet: MVPA - girls
	MVPA percentile values (min/day)
Age (y)	3	5	10	25	50	75	90	95	97
5	29.7131	32.0069	35.7873	42.815	51.746	61.9616	72.345	79.1335	83.7832
5.1	29.7969	32.1108	35.9258	43.0221	52.0467	62.3764	72.8821	79.7533	84.4608
5.2	29.8804	32.2146	36.0645	43.23	52.3492	62.7943	73.4237	80.3787	85.1448
5.3	29.9637	32.3182	36.2033	43.4386	52.6534	63.2153	73.9699	81.0098	85.8352
5.4	30.0466	32.4217	36.3423	43.6481	52.9594	63.6394	74.5207	81.6465	86.5321
5.5	30.1295	32.5253	36.4816	43.8586	53.2675	64.067	75.0767	82.2896	87.2361
5.6	30.213	32.6297	36.6223	44.0713	53.5792	64.4998	75.6397	82.9411	87.9495
5.7	30.2975	32.7355	36.7647	44.2868	53.895	64.9387	76.211	83.6022	88.6735
5.8	30.3835	32.8429	36.9094	44.5056	54.2157	65.3845	76.7914	84.2742	89.4095
5.9	30.4704	32.9516	37.0557	44.7271	54.5407	65.8364	77.3801	84.9558	90.1562
6	30.5563	33.0594	37.2014	44.9484	54.8663	66.2902	77.9721	85.6418	90.9081
6.1	30.639	33.1639	37.3437	45.1664	55.1887	66.7412	78.5619	86.326	91.6585
6.2	30.7164	33.2628	37.48	45.3778	55.5039	67.1845	79.1438	87.0023	92.401
6.3	30.7862	33.3537	37.6076	45.5792	55.8078	67.6153	79.712	87.6643	93.1288
6.4	30.8466	33.4346	37.7243	45.768	56.0972	68.0294	80.2615	88.3064	93.836
6.5	30.8934	33.5009	37.8247	45.9377	56.3639	68.4171	80.781	88.9162	94.5092
6.6	30.9257	33.5516	37.9077	46.0869	56.6063	68.7761	81.2676	89.4903	95.145
6.7	30.9435	33.5867	37.9735	46.2156	56.8242	69.1064	81.7212	90.0288	95.7433
6.8	30.9471	33.6066	38.0223	46.3241	57.0179	69.408	82.1418	90.5315	96.304
6.9	30.9368	33.6114	38.0541	46.4124	57.1875	69.681	82.5295	90.9984	96.827
7	30.9126	33.6013	38.0693	46.4808	57.3331	69.9257	82.8843	91.4297	97.3124
7.1	30.875	33.5766	38.0681	46.5295	57.455	70.1421	83.2064	91.8254	97.7603
7.2	30.8241	33.5375	38.0508	46.5588	57.5534	70.3305	83.496	92.1856	98.1709
7.3	30.7602	33.4844	38.0176	46.569	57.6287	70.4911	83.7533	92.5107	98.5443
7.4	30.6836	33.4175	37.9688	46.5604	57.6811	70.6243	83.9787	92.8009	98.8807
7.5	30.5946	33.3371	37.9049	46.5334	57.7109	70.7305	84.1723	93.0565	99.1807
7.6	30.4935	33.2436	37.826	46.4882	57.7186	70.8098	84.3348	93.2779	99.4444
7.7	30.3807	33.1372	37.7326	46.4252	57.7045	70.8629	84.4663	93.4655	99.6722
7.8	30.2565	33.0185	37.625	46.345	57.669	70.8901	84.5674	93.6197	99.8647
7.9	30.1213	32.8876	37.5037	46.2477	57.6127	70.8919	84.6386	93.741	100.022
8	29.9754	32.7451	37.3689	46.134	57.5358	70.8688	84.6803	93.83	100.146
8.1	29.8191	32.5912	37.2212	46.0042	57.4391	70.8212	84.6932	93.8872	100.235
8.2	29.6529	32.4264	37.0609	45.8588	57.3229	70.7499	84.6778	93.9133	100.292
8.3	29.4772	32.2511	36.8886	45.6984	57.1878	70.6554	84.6349	93.909	100.316
8.4	29.2926	32.066	36.7049	45.5238	57.035	70.539	84.5659	93.8759	100.309
8.5	29.0999	31.8719	36.5108	45.3362	56.8656	70.4021	84.4725	93.8158	100.274
8.6	28.8998	31.6696	36.3071	45.1363	56.6809	70.2461	84.3563	93.7304	100.212
8.7	28.6931	31.46	36.0949	44.9257	56.4824	70.0731	84.2196	93.6223	100.125
8.8	28.4819	31.2454	35.8767	44.7074	56.2741	69.8878	84.068	93.4978	100.021
8.9	28.2684	31.028	35.6552	44.4846	56.06	69.695	83.9076	93.3634	99.9068
9	28.0545	30.8101	35.4329	44.2605	55.8439	69.4997	83.744	93.2255	99.7886
9.1	27.8421	30.5937	35.2122	44.0382	55.6298	69.3068	83.5832	93.0908	99.6738
9.2	27.6336	30.3814	34.9959	43.8211	55.4221	69.1216	83.4318	92.9666	99.5703
9.3	27.431	30.1756	34.787	43.6129	55.2254	68.9501	83.2968	92.8606	99.4863
9.4	27.2367	29.9787	34.5881	43.4171	55.0442	68.7979	83.1852	92.7808	99.4305
9.5	27.0527	29.7931	34.4021	43.2373	54.8831	68.6706	83.1038	92.7349	99.411
9.6	26.8806	29.6204	34.2309	43.0758	54.7452	68.5725	83.0579	92.7285	99.434
9.7	26.7196	29.4599	34.0737	42.9319	54.6296	68.5024	83.046	92.7603	99.4981
9.8	26.5688	29.3106	33.9292	42.8039	54.5343	68.4578	83.0653	92.8273	99.6001
9.9	26.4271	29.1712	33.7963	42.6903	54.4574	68.4366	83.1133	92.9265	99.7368
10	26.2935	29.0407	33.6736	42.5897	54.3971	68.4365	83.1872	93.0549	99.905
10.1	26.1657	28.9166	33.5582	42.4984	54.3489	68.4518	83.2803	93.2051	100.097
10.2	26.04	28.7948	33.4455	42.4104	54.3049	68.4729	83.3808	93.3638	100.298
10.3	25.9125	28.671	33.3303	42.3194	54.2574	68.4897	83.4766	93.5176	100.494
10.4	25.7795	28.541	33.208	42.2193	54.1983	68.4922	83.5553	93.6525	100.67
10.5	25.6373	28.4008	33.0737	42.1039	54.1196	68.4703	83.6045	93.7548	100.812
10.6	25.4821	28.2461	32.9225	41.9668	54.0132	68.4134	83.6114	93.8097	100.902
10.7	25.3101	28.0726	32.7493	41.8017	53.8706	68.3107	83.5625	93.8022	100.926
10.8	25.1177	27.8764	32.5493	41.6021	53.6834	68.1516	83.4446	93.7174	100.866
10.9	24.9013	27.6535	32.318	41.3621	53.4438	67.9256	83.2449	93.5407	100.707
11	24.6583	27.4008	32.0515	41.0767	53.1451	67.6242	82.9525	93.2598	100.437
11.1	24.3878	27.1174	31.7488	40.7442	52.7848	67.2441	82.5631	92.8697	100.048
11.2	24.0896	26.8028	31.4091	40.3636	52.3615	66.7829	82.0736	92.3666	99.538
11.3	23.7634	26.4568	31.0322	39.9342	51.874	66.2388	81.4816	91.7477	98.9026
11.4	23.4093	26.0793	30.6178	39.4557	51.3215	65.6107	80.7851	91.0106	98.1395
11.5	23.029	25.6723	30.168	38.9304	50.7068	64.9017	79.988	90.1596	97.253
11.6	22.6259	25.2395	29.6872	38.3637	50.0368	64.1205	79.1003	89.2057	96.2551
11.7	22.2035	24.7846	29.1797	37.7611	49.3183	63.2755	78.1325	88.1605	95.1581
11.8	21.7652	24.3114	28.6497	37.1281	48.5583	62.3753	77.0949	87.0355	93.9743
11.9	21.3141	23.8235	28.1016	36.4699	47.7635	61.4284	75.9978	85.8423	92.7162
12	20.8543	23.3252	27.5404	35.793	46.9421	60.4454	74.8539	84.5951	91.3991
12.1	20.3896	22.8209	26.971	35.1037	46.1026	59.4367	73.6764	83.3086	90.0387
12.2	19.9236	22.3145	26.3983	34.4083	45.2528	58.4127	72.4776	81.997	88.6503
12.3	19.4597	21.8099	25.8266	33.7125	44.4004	57.3829	71.2696	80.6735	87.2483
12.4	19.0008	21.3103	25.2599	33.0214	43.552	56.356	70.063	79.3505	85.8459
12.5	18.5493	20.8185	24.7015	32.3393	42.7133	55.3394	68.8671	78.0383	84.4543
12.6	18.1076	20.3369	24.1543	31.6701	41.8895	54.3398	67.6903	76.7463	83.0839
12.7	17.6775	19.8679	23.621	31.0173	41.0853	53.3634	66.5402	75.4834	81.7442
12.8	17.2607	19.4133	23.104	30.3842	40.3051	52.416	65.4241	74.2579	80.4441
12.9	16.8581	18.974	22.6042	29.7721	39.5508	51.5001	64.3455	73.0737	79.1879
13	16.4693	18.5497	22.1216	29.1809	38.8223	50.6157	63.3043	71.9309	77.9759
13.1	16.0941	18.1404	21.6558	28.6104	38.1193	49.7628	62.3005	70.8294	76.8079
13.2	15.7323	17.7456	21.2066	28.0602	37.4418	48.941	61.3339	69.7692	75.684
13.3	15.3837	17.3651	20.7737	27.5302	36.7893	48.1501	60.4043	68.75	74.604
13.4	15.0478	16.9985	20.3566	27.0197	36.1613	47.3894	59.5109	67.771	73.5669
13.5	14.7241	16.6453	19.9549	26.5282	35.5569	46.658	58.6527	66.8311	72.5716
13.6	14.4122	16.305	19.5679	26.0549	34.9754	45.955	57.8286	65.9292	71.617
13.7	14.1118	15.9772	19.1951	25.5994	34.4163	45.2797	57.0379	65.0645	70.7022
13.8	13.8222	15.6613	18.836	25.1608	33.8784	44.6308	56.279	64.2352	69.8254
13.9	13.5427	15.3565	18.4896	24.7379	33.3601	44.0063	55.5496	63.4388	68.9837
14	13.2726	15.0618	18.1547	24.3293	32.86	43.4042	54.8471	62.6723	68.1741
14.1	13.011	14.7765	17.8306	23.934	32.3763	42.8226	54.1692	61.9331	67.3938
14.2	12.7574	14.4999	17.5163	23.5508	31.9077	42.2595	53.5135	61.2186	66.6398
14.3	12.511	14.2311	17.2109	23.1784	31.4525	41.7129	52.8773	60.5258	65.909
14.4	12.2709	13.9691	16.9132	22.8154	31.0089	41.1803	52.2579	59.8514	65.1978
14.5	12.0364	13.7132	16.6223	22.4605	30.5751	40.6595	51.6523	59.1923	64.5028
14.6	11.8067	13.4624	16.3369	22.1121	30.1489	40.1477	51.057	58.5442	63.8194
14.7	11.581	13.2158	16.0562	21.769	29.7288	39.6427	50.4691	57.9041	63.1442
14.8	11.3592	12.9734	15.78	21.431	29.3145	39.1442	49.8886	57.2716	62.4771
14.9	11.1413	12.7351	15.5083	21.0981	28.9059	38.6523	49.3152	56.6468	61.8179
15	10.9272	12.5008	15.2409	20.7702	28.5031	38.1668	48.749	56.0296	61.1665
